# Supplementary material for: Use of research electronic data capture (REDCap) in a COVID-19 randomized controlled trial: a practical example
Source: BMC Med Res Methodol. 2021 Aug 21;21:175. doi: 10.1186/s12874-021-01362-2 (PMC8380110; doi:10.1186/s12874-021-01362-2)
Supplement: Supplementary file 12 — Additional file 1. [file 12874_2021_1362_MOESM1_ESM.zip]

Archive with 2 entries (2 files):
- Additional file 1R1.xml
- Additional file 1R2.xml
