# Supplementary material for: Use of research electronic data capture (REDCap) in a COVID-19 randomized controlled trial: a practical example
Source: BMC Med Res Methodol. 2021 Aug 21;21:175. doi: 10.1186/s12874-021-01362-2 (PMC8380110; doi:10.1186/s12874-021-01362-2)
Supplement: Supplementary file 12 — Additional file 1. [file 12874_2021_1362_MOESM1_ESM.zip › Additional file 1R1.xml]

<?xml version="1.0" encoding="UTF-8" ?>
<ODM xmlns="http://www.cdisc.org/ns/odm/v1.3" xmlns:ds="http://www.w3.org/2000/09/xmldsig#" xmlns:xsi="http://www.w3.org/2001/XMLSchema-instance" xmlns:redcap="https://projectredcap.org" xsi:schemaLocation="http://www.cdisc.org/ns/odm/v1.3 schema/odm/ODM1-3-1.xsd" ODMVersion="1.3.1" FileOID="000-00-0000" FileType="Snapshot" Description="Baseline survey (IU antibody study)" AsOfDateTime="2021-03-05T19:58:50" CreationDateTime="2021-03-05T19:58:50" SourceSystem="REDCap" SourceSystemVersion="10.0.33">
<Study OID="Project.BaselineSurveyIUAntibodyStudy">
<GlobalVariables>
	<StudyName>Baseline survey (IU antibody study)</StudyName>
	<StudyDescription>This file contains the metadata, events, and data for REDCap project "Baseline survey (IU antibody study)".</StudyDescription>
	<ProtocolName>Baseline survey (IU antibody study)</ProtocolName>
	<redcap:RecordAutonumberingEnabled>1</redcap:RecordAutonumberingEnabled>
	<redcap:CustomRecordLabel>[study_id]</redcap:CustomRecordLabel>
	<redcap:SecondaryUniqueField>study_id</redcap:SecondaryUniqueField>
	<redcap:SchedulingEnabled>0</redcap:SchedulingEnabled>
	<redcap:SurveysEnabled>1</redcap:SurveysEnabled>
	<redcap:SurveyInvitationEmailField>email</redcap:SurveyInvitationEmailField>
	<redcap:Purpose>0</redcap:Purpose>
	<redcap:PurposeOther></redcap:PurposeOther>
	<redcap:ProjectNotes></redcap:ProjectNotes>
	<redcap:SurveyQueueCustomText></redcap:SurveyQueueCustomText>
	<redcap:MissingDataCodes></redcap:MissingDataCodes>
	<redcap:SurveysGroup>
		<redcap:Surveys form_name="eligibility_criteria" title="Eligibility Criteria" instructions="" acknowledgement="&lt;p&gt;&lt;strong&gt;Thank you for your interest in taking this survey. &lt;/strong&gt;&lt;/p&gt;
&lt;p&gt;You are not eligiblie for this study. Please consider participating in future IU studies.&lt;/p&gt;" question_by_section="0" display_page_number="0" question_auto_numbering="1" survey_enabled="1" save_and_return="0" save_and_return_code_bypass="0" logo="" hide_title="0" view_results="0" min_responses_view_results="10" check_diversity_view_results="0" end_survey_redirect_url="" survey_expiration="" promis_skip_question="0" survey_auth_enabled_single="0" edit_completed_response="0" hide_back_button="0" show_required_field_text="1" confirmation_email_subject="" confirmation_email_content="" confirmation_email_from="" confirmation_email_from_display="" confirmation_email_attach_pdf="0" confirmation_email_attachment="" text_to_speech="0" text_to_speech_language="en" end_survey_redirect_next_survey="0" theme="" text_size="1" font_family="16" theme_text_buttons="" theme_bg_page="" theme_text_title="" theme_bg_title="" theme_text_sectionheader="" theme_bg_sectionheader="" theme_text_question="" theme_bg_question="" enhanced_choices="0" repeat_survey_enabled="0" repeat_survey_btn_text="" repeat_survey_btn_location="AFTER_SUBMIT" response_limit="" response_limit_include_partials="1" response_limit_custom_text="Thank you for your interest; however, the survey is closed because the maximum number of responses has been reached." survey_time_limit_days="" survey_time_limit_hours="" survey_time_limit_minutes="" email_participant_field="" end_of_survey_pdf_download="0" pdf_auto_archive="0" pdf_econsent_version="" pdf_econsent_type="" pdf_econsent_firstname_field="" pdf_econsent_firstname_event_id="" pdf_econsent_lastname_field="" pdf_econsent_lastname_event_id="" pdf_econsent_dob_field="" pdf_econsent_dob_event_id="" pdf_econsent_allow_edit="0" pdf_econsent_signature_field1="" pdf_econsent_signature_field2="" pdf_econsent_signature_field3="" pdf_econsent_signature_field4="" pdf_econsent_signature_field5=""/>
		<redcap:Surveys form_name="consent_form" title="Consent Form" instructions="" acknowledgement="&lt;p&gt;&lt;strong&gt;Thank you for taking the survey.&lt;/strong&gt;&lt;/p&gt;
&lt;p&gt;Have a nice day!&lt;/p&gt;" question_by_section="0" display_page_number="0" question_auto_numbering="1" survey_enabled="1" save_and_return="0" save_and_return_code_bypass="0" logo="" hide_title="0" view_results="0" min_responses_view_results="10" check_diversity_view_results="0" end_survey_redirect_url="" survey_expiration="" promis_skip_question="0" survey_auth_enabled_single="0" edit_completed_response="0" hide_back_button="0" show_required_field_text="1" confirmation_email_subject="" confirmation_email_content="" confirmation_email_from="" confirmation_email_from_display="" confirmation_email_attach_pdf="0" confirmation_email_attachment="" text_to_speech="0" text_to_speech_language="en" end_survey_redirect_next_survey="0" theme="" text_size="1" font_family="16" theme_text_buttons="000000" theme_bg_page="EBE8D9" theme_text_title="000000" theme_bg_title="c5d5cb" theme_text_sectionheader="000000" theme_bg_sectionheader="f9f9f9" theme_text_question="000000" theme_bg_question="f3f3f3" enhanced_choices="0" repeat_survey_enabled="0" repeat_survey_btn_text="" repeat_survey_btn_location="AFTER_SUBMIT" response_limit="" response_limit_include_partials="1" response_limit_custom_text="Thank you for your interest; however, the survey is closed because the maximum number of responses has been reached." survey_time_limit_days="" survey_time_limit_hours="" survey_time_limit_minutes="" email_participant_field="" end_of_survey_pdf_download="0" pdf_auto_archive="2" pdf_econsent_version="1" pdf_econsent_type="" pdf_econsent_firstname_field="first_name" pdf_econsent_firstname_event_id="" pdf_econsent_lastname_field="last_name" pdf_econsent_lastname_event_id="" pdf_econsent_dob_field="" pdf_econsent_dob_event_id="" pdf_econsent_allow_edit="0" pdf_econsent_signature_field1="e_sign" pdf_econsent_signature_field2="" pdf_econsent_signature_field3="" pdf_econsent_signature_field4="" pdf_econsent_signature_field5=""/>
		<redcap:Surveys form_name="respondent_contact_information" title="Respondent Contact Information" instructions="" acknowledgement="&lt;p&gt;&lt;strong&gt;Thank you for taking the survey.&lt;/strong&gt;&lt;/p&gt;
&lt;p&gt;Have a nice day!&lt;/p&gt;" question_by_section="1" display_page_number="0" question_auto_numbering="1" survey_enabled="1" save_and_return="0" save_and_return_code_bypass="0" logo="" hide_title="0" view_results="0" min_responses_view_results="10" check_diversity_view_results="0" end_survey_redirect_url="" survey_expiration="" promis_skip_question="0" survey_auth_enabled_single="0" edit_completed_response="0" hide_back_button="0" show_required_field_text="1" confirmation_email_subject="" confirmation_email_content="" confirmation_email_from="" confirmation_email_from_display="" confirmation_email_attach_pdf="0" confirmation_email_attachment="" text_to_speech="0" text_to_speech_language="en" end_survey_redirect_next_survey="1" theme="" text_size="1" font_family="16" theme_text_buttons="" theme_bg_page="" theme_text_title="" theme_bg_title="" theme_text_sectionheader="" theme_bg_sectionheader="" theme_text_question="" theme_bg_question="" enhanced_choices="0" repeat_survey_enabled="0" repeat_survey_btn_text="" repeat_survey_btn_location="AFTER_SUBMIT" response_limit="" response_limit_include_partials="1" response_limit_custom_text="Thank you for your interest; however, the survey is closed because the maximum number of responses has been reached." survey_time_limit_days="" survey_time_limit_hours="" survey_time_limit_minutes="" email_participant_field="" end_of_survey_pdf_download="0" pdf_auto_archive="0" pdf_econsent_version="" pdf_econsent_type="" pdf_econsent_firstname_field="" pdf_econsent_firstname_event_id="" pdf_econsent_lastname_field="" pdf_econsent_lastname_event_id="" pdf_econsent_dob_field="" pdf_econsent_dob_event_id="" pdf_econsent_allow_edit="0" pdf_econsent_signature_field1="" pdf_econsent_signature_field2="" pdf_econsent_signature_field3="" pdf_econsent_signature_field4="" pdf_econsent_signature_field5=""/>
		<redcap:Surveys form_name="schedule_lab_visit" title="Schedule Lab Visit" instructions="" acknowledgement="&lt;p&gt;&lt;strong&gt;Thank you for taking the survey.&lt;/strong&gt;&lt;/p&gt;
&lt;p&gt;Have a nice day!&lt;/p&gt;" question_by_section="0" display_page_number="0" question_auto_numbering="1" survey_enabled="1" save_and_return="0" save_and_return_code_bypass="0" logo="" hide_title="0" view_results="0" min_responses_view_results="10" check_diversity_view_results="0" end_survey_redirect_url="" survey_expiration="" promis_skip_question="0" survey_auth_enabled_single="0" edit_completed_response="0" hide_back_button="0" show_required_field_text="1" confirmation_email_subject="Antibody test scheduled" confirmation_email_content="&lt;p&gt;Dear [first_name],&lt;/p&gt;
&lt;p&gt;Thank you for scheduling your antibody test visit.&lt;/p&gt;
&lt;p&gt;Your visit is scheduled for &lt;strong&gt;[meet_time_1]&lt;/strong&gt;. Testing will take place outdoors on campus in the &lt;strong&gt;Woodlawn tennis courts&lt;/strong&gt; outside the School of Public Health/Garrett Field House.&lt;/p&gt;
&lt;p&gt;Please remember to bring your study id. Your study id is: &lt;strong&gt;[study_id]&lt;/strong&gt;&lt;/p&gt;
&lt;p&gt;Please do not come for your visit if you are experiencing COVID-19 symptoms, if you have received a positive COVID-19 test in the last two weeks, or if you have been directed to isolate or quarantine. If any of those events occur, please reply to this email or contact Sina Kianersi (&lt;a href=&quot;mailto:skianers@iu.edu&quot;&gt;skianers@iu.edu&lt;/a&gt;) to reschedule your visit.&lt;/p&gt;
&lt;p style=&quot;margin: 0in; vertical-align: baseline;&quot;&gt;For other questions or concerns about the study, please contact the principle investigator of the study, Dr. Molly Rosenberg, at &lt;a style=&quot;user-select: text; -webkit-user-drag: none; -webkit-tap-highlight-color: transparent; color: inherit; cursor: text;&quot; href=&quot;mailto:rosenmol@indiana.edu&quot;&gt;rosenmol@indiana.edu&lt;/a&gt;&lt;/p&gt;
&lt;p style=&quot;margin: 0in; vertical-align: baseline;&quot;&gt; &lt;/p&gt;
&lt;p&gt; &lt;/p&gt;
&lt;p&gt;Thank you for your participation!&lt;/p&gt;
&lt;p&gt;-The IU COVID-19 Serosurvey Study Team&lt;/p&gt;
&lt;p style=&quot;margin: 0in; vertical-align: baseline;&quot;&gt;Dr. Molly Rosenberg &lt;/p&gt;
&lt;p style=&quot;margin: 0in; vertical-align: baseline; user-select: text; -webkit-user-drag: none; -webkit-tap-highlight-color: transparent; overflow-wrap: break-word;&quot;&gt;Dr. Christina Ludema &lt;/p&gt;
&lt;p style=&quot;margin: 0in; vertical-align: baseline; user-select: text; -webkit-user-drag: none; -webkit-tap-highlight-color: transparent; overflow-wrap: break-word;&quot;&gt;Dr. Jon Macy &lt;/p&gt;
&lt;p style=&quot;margin: 0in; vertical-align: baseline; user-select: text; -webkit-user-drag: none; -webkit-tap-highlight-color: transparent; overflow-wrap: break-word;&quot;&gt;Dean David Allison &lt;/p&gt;
&lt;p style=&quot;margin: 0in; vertical-align: baseline; user-select: text; -webkit-user-drag: none; -webkit-tap-highlight-color: transparent; overflow-wrap: break-word;&quot;&gt;Indiana University School of Public Health-Bloomington &lt;/p&gt;" confirmation_email_from="skianers@iu.edu" confirmation_email_from_display="IU COVID-19 Serosurvey Study" confirmation_email_attach_pdf="0" confirmation_email_attachment="" text_to_speech="0" text_to_speech_language="en" end_survey_redirect_next_survey="1" theme="" text_size="1" font_family="16" theme_text_buttons="" theme_bg_page="" theme_text_title="" theme_bg_title="" theme_text_sectionheader="" theme_bg_sectionheader="" theme_text_question="" theme_bg_question="" enhanced_choices="0" repeat_survey_enabled="0" repeat_survey_btn_text="" repeat_survey_btn_location="AFTER_SUBMIT" response_limit="" response_limit_include_partials="1" response_limit_custom_text="Thank you for your interest; however, the survey is closed because the maximum number of responses has been reached." survey_time_limit_days="" survey_time_limit_hours="" survey_time_limit_minutes="" email_participant_field="" end_of_survey_pdf_download="0" pdf_auto_archive="0" pdf_econsent_version="" pdf_econsent_type="" pdf_econsent_firstname_field="" pdf_econsent_firstname_event_id="" pdf_econsent_lastname_field="" pdf_econsent_lastname_event_id="" pdf_econsent_dob_field="" pdf_econsent_dob_event_id="" pdf_econsent_allow_edit="0" pdf_econsent_signature_field1="" pdf_econsent_signature_field2="" pdf_econsent_signature_field3="" pdf_econsent_signature_field4="" pdf_econsent_signature_field5=""/>
		<redcap:Surveys form_name="respondent_demographics" title="Respondent Demographics" instructions="" acknowledgement="" question_by_section="0" display_page_number="0" question_auto_numbering="0" survey_enabled="1" save_and_return="0" save_and_return_code_bypass="0" logo="" hide_title="0" view_results="0" min_responses_view_results="10" check_diversity_view_results="0" end_survey_redirect_url="" survey_expiration="" promis_skip_question="0" survey_auth_enabled_single="0" edit_completed_response="0" hide_back_button="0" show_required_field_text="1" confirmation_email_subject="" confirmation_email_content="" confirmation_email_from="" confirmation_email_from_display="" confirmation_email_attach_pdf="0" confirmation_email_attachment="" text_to_speech="0" text_to_speech_language="en" end_survey_redirect_next_survey="1" theme="" text_size="1" font_family="16" theme_text_buttons="" theme_bg_page="" theme_text_title="" theme_bg_title="" theme_text_sectionheader="" theme_bg_sectionheader="" theme_text_question="" theme_bg_question="" enhanced_choices="0" repeat_survey_enabled="0" repeat_survey_btn_text="" repeat_survey_btn_location="AFTER_SUBMIT" response_limit="" response_limit_include_partials="1" response_limit_custom_text="Thank you for your interest; however, the survey is closed because the maximum number of responses has been reached." survey_time_limit_days="" survey_time_limit_hours="" survey_time_limit_minutes="" email_participant_field="" end_of_survey_pdf_download="0" pdf_auto_archive="0" pdf_econsent_version="" pdf_econsent_type="" pdf_econsent_firstname_field="" pdf_econsent_firstname_event_id="" pdf_econsent_lastname_field="" pdf_econsent_lastname_event_id="" pdf_econsent_dob_field="" pdf_econsent_dob_event_id="" pdf_econsent_allow_edit="0" pdf_econsent_signature_field1="" pdf_econsent_signature_field2="" pdf_econsent_signature_field3="" pdf_econsent_signature_field4="" pdf_econsent_signature_field5=""/>
		<redcap:Surveys form_name="covid_risk_and_protective_behaviors" title="COVID Risk and Protective Behaviors" instructions="" acknowledgement="" question_by_section="0" display_page_number="0" question_auto_numbering="0" survey_enabled="1" save_and_return="0" save_and_return_code_bypass="0" logo="" hide_title="0" view_results="0" min_responses_view_results="10" check_diversity_view_results="0" end_survey_redirect_url="" survey_expiration="" promis_skip_question="0" survey_auth_enabled_single="0" edit_completed_response="0" hide_back_button="0" show_required_field_text="1" confirmation_email_subject="" confirmation_email_content="" confirmation_email_from="" confirmation_email_from_display="" confirmation_email_attach_pdf="0" confirmation_email_attachment="" text_to_speech="0" text_to_speech_language="en" end_survey_redirect_next_survey="1" theme="" text_size="1" font_family="16" theme_text_buttons="" theme_bg_page="" theme_text_title="" theme_bg_title="" theme_text_sectionheader="" theme_bg_sectionheader="" theme_text_question="" theme_bg_question="" enhanced_choices="0" repeat_survey_enabled="0" repeat_survey_btn_text="" repeat_survey_btn_location="AFTER_SUBMIT" response_limit="" response_limit_include_partials="1" response_limit_custom_text="Thank you for your interest; however, the survey is closed because the maximum number of responses has been reached." survey_time_limit_days="" survey_time_limit_hours="" survey_time_limit_minutes="" email_participant_field="" end_of_survey_pdf_download="0" pdf_auto_archive="0" pdf_econsent_version="" pdf_econsent_type="" pdf_econsent_firstname_field="" pdf_econsent_firstname_event_id="" pdf_econsent_lastname_field="" pdf_econsent_lastname_event_id="" pdf_econsent_dob_field="" pdf_econsent_dob_event_id="" pdf_econsent_allow_edit="0" pdf_econsent_signature_field1="" pdf_econsent_signature_field2="" pdf_econsent_signature_field3="" pdf_econsent_signature_field4="" pdf_econsent_signature_field5=""/>
		<redcap:Surveys form_name="covid_testing_history" title="COVID Testing History" instructions="" acknowledgement="" question_by_section="0" display_page_number="0" question_auto_numbering="0" survey_enabled="1" save_and_return="0" save_and_return_code_bypass="0" logo="" hide_title="0" view_results="0" min_responses_view_results="10" check_diversity_view_results="0" end_survey_redirect_url="" survey_expiration="" promis_skip_question="0" survey_auth_enabled_single="0" edit_completed_response="0" hide_back_button="0" show_required_field_text="1" confirmation_email_subject="" confirmation_email_content="" confirmation_email_from="" confirmation_email_from_display="" confirmation_email_attach_pdf="0" confirmation_email_attachment="" text_to_speech="0" text_to_speech_language="en" end_survey_redirect_next_survey="1" theme="" text_size="1" font_family="16" theme_text_buttons="" theme_bg_page="" theme_text_title="" theme_bg_title="" theme_text_sectionheader="" theme_bg_sectionheader="" theme_text_question="" theme_bg_question="" enhanced_choices="0" repeat_survey_enabled="0" repeat_survey_btn_text="" repeat_survey_btn_location="AFTER_SUBMIT" response_limit="" response_limit_include_partials="1" response_limit_custom_text="Thank you for your interest; however, the survey is closed because the maximum number of responses has been reached." survey_time_limit_days="" survey_time_limit_hours="" survey_time_limit_minutes="" email_participant_field="" end_of_survey_pdf_download="0" pdf_auto_archive="0" pdf_econsent_version="" pdf_econsent_type="" pdf_econsent_firstname_field="" pdf_econsent_firstname_event_id="" pdf_econsent_lastname_field="" pdf_econsent_lastname_event_id="" pdf_econsent_dob_field="" pdf_econsent_dob_event_id="" pdf_econsent_allow_edit="0" pdf_econsent_signature_field1="" pdf_econsent_signature_field2="" pdf_econsent_signature_field3="" pdf_econsent_signature_field4="" pdf_econsent_signature_field5=""/>
		<redcap:Surveys form_name="alcohol_history" title="Alcohol History" instructions="" acknowledgement="" question_by_section="0" display_page_number="0" question_auto_numbering="1" survey_enabled="1" save_and_return="0" save_and_return_code_bypass="0" logo="" hide_title="0" view_results="0" min_responses_view_results="10" check_diversity_view_results="0" end_survey_redirect_url="" survey_expiration="" promis_skip_question="0" survey_auth_enabled_single="0" edit_completed_response="0" hide_back_button="0" show_required_field_text="1" confirmation_email_subject="" confirmation_email_content="" confirmation_email_from="" confirmation_email_from_display="" confirmation_email_attach_pdf="0" confirmation_email_attachment="" text_to_speech="0" text_to_speech_language="en" end_survey_redirect_next_survey="1" theme="" text_size="1" font_family="16" theme_text_buttons="" theme_bg_page="" theme_text_title="" theme_bg_title="" theme_text_sectionheader="" theme_bg_sectionheader="" theme_text_question="" theme_bg_question="" enhanced_choices="0" repeat_survey_enabled="0" repeat_survey_btn_text="" repeat_survey_btn_location="AFTER_SUBMIT" response_limit="" response_limit_include_partials="1" response_limit_custom_text="Thank you for your interest; however, the survey is closed because the maximum number of responses has been reached." survey_time_limit_days="" survey_time_limit_hours="" survey_time_limit_minutes="" email_participant_field="" end_of_survey_pdf_download="0" pdf_auto_archive="0" pdf_econsent_version="" pdf_econsent_type="" pdf_econsent_firstname_field="" pdf_econsent_firstname_event_id="" pdf_econsent_lastname_field="" pdf_econsent_lastname_event_id="" pdf_econsent_dob_field="" pdf_econsent_dob_event_id="" pdf_econsent_allow_edit="0" pdf_econsent_signature_field1="" pdf_econsent_signature_field2="" pdf_econsent_signature_field3="" pdf_econsent_signature_field4="" pdf_econsent_signature_field5=""/>
		<redcap:Surveys form_name="nicotine_use" title="Nicotine Use" instructions="" acknowledgement="&lt;p&gt;&lt;strong&gt;Thank you for taking the survey.&lt;/strong&gt;&lt;/p&gt;
&lt;p&gt;Have a nice day!&lt;/p&gt;" question_by_section="0" display_page_number="0" question_auto_numbering="0" survey_enabled="1" save_and_return="0" save_and_return_code_bypass="0" logo="" hide_title="0" view_results="0" min_responses_view_results="10" check_diversity_view_results="0" end_survey_redirect_url="" survey_expiration="" promis_skip_question="0" survey_auth_enabled_single="0" edit_completed_response="0" hide_back_button="0" show_required_field_text="1" confirmation_email_subject="" confirmation_email_content="" confirmation_email_from="" confirmation_email_from_display="" confirmation_email_attach_pdf="0" confirmation_email_attachment="" text_to_speech="0" text_to_speech_language="en" end_survey_redirect_next_survey="1" theme="" text_size="1" font_family="16" theme_text_buttons="" theme_bg_page="" theme_text_title="" theme_bg_title="" theme_text_sectionheader="" theme_bg_sectionheader="" theme_text_question="" theme_bg_question="" enhanced_choices="0" repeat_survey_enabled="0" repeat_survey_btn_text="" repeat_survey_btn_location="AFTER_SUBMIT" response_limit="" response_limit_include_partials="1" response_limit_custom_text="Thank you for your interest; however, the survey is closed because the maximum number of responses has been reached." survey_time_limit_days="" survey_time_limit_hours="" survey_time_limit_minutes="" email_participant_field="" end_of_survey_pdf_download="0" pdf_auto_archive="0" pdf_econsent_version="" pdf_econsent_type="" pdf_econsent_firstname_field="" pdf_econsent_firstname_event_id="" pdf_econsent_lastname_field="" pdf_econsent_lastname_event_id="" pdf_econsent_dob_field="" pdf_econsent_dob_event_id="" pdf_econsent_allow_edit="0" pdf_econsent_signature_field1="" pdf_econsent_signature_field2="" pdf_econsent_signature_field3="" pdf_econsent_signature_field4="" pdf_econsent_signature_field5=""/>
		<redcap:Surveys form_name="personality_scales" title="Personality Scales" instructions="" acknowledgement="" question_by_section="0" display_page_number="0" question_auto_numbering="0" survey_enabled="1" save_and_return="0" save_and_return_code_bypass="0" logo="" hide_title="0" view_results="0" min_responses_view_results="10" check_diversity_view_results="0" end_survey_redirect_url="" survey_expiration="" promis_skip_question="0" survey_auth_enabled_single="0" edit_completed_response="0" hide_back_button="0" show_required_field_text="1" confirmation_email_subject="" confirmation_email_content="" confirmation_email_from="" confirmation_email_from_display="" confirmation_email_attach_pdf="0" confirmation_email_attachment="" text_to_speech="0" text_to_speech_language="en" end_survey_redirect_next_survey="1" theme="" text_size="1" font_family="16" theme_text_buttons="" theme_bg_page="" theme_text_title="" theme_bg_title="" theme_text_sectionheader="" theme_bg_sectionheader="" theme_text_question="" theme_bg_question="" enhanced_choices="0" repeat_survey_enabled="0" repeat_survey_btn_text="" repeat_survey_btn_location="AFTER_SUBMIT" response_limit="" response_limit_include_partials="1" response_limit_custom_text="Thank you for your interest; however, the survey is closed because the maximum number of responses has been reached." survey_time_limit_days="" survey_time_limit_hours="" survey_time_limit_minutes="" email_participant_field="" end_of_survey_pdf_download="0" pdf_auto_archive="0" pdf_econsent_version="" pdf_econsent_type="" pdf_econsent_firstname_field="" pdf_econsent_firstname_event_id="" pdf_econsent_lastname_field="" pdf_econsent_lastname_event_id="" pdf_econsent_dob_field="" pdf_econsent_dob_event_id="" pdf_econsent_allow_edit="0" pdf_econsent_signature_field1="" pdf_econsent_signature_field2="" pdf_econsent_signature_field3="" pdf_econsent_signature_field4="" pdf_econsent_signature_field5=""/>
		<redcap:Surveys form_name="physical_distancing" title="Physical Distancing" instructions="" acknowledgement="&lt;p&gt;&lt;strong&gt;Thank you for taking the survey.&lt;/strong&gt;&lt;/p&gt;
&lt;p&gt;Have a nice day!&lt;/p&gt;" question_by_section="0" display_page_number="0" question_auto_numbering="1" survey_enabled="1" save_and_return="0" save_and_return_code_bypass="0" logo="" hide_title="0" view_results="0" min_responses_view_results="10" check_diversity_view_results="0" end_survey_redirect_url="" survey_expiration="" promis_skip_question="0" survey_auth_enabled_single="0" edit_completed_response="0" hide_back_button="0" show_required_field_text="1" confirmation_email_subject="" confirmation_email_content="" confirmation_email_from="" confirmation_email_from_display="" confirmation_email_attach_pdf="0" confirmation_email_attachment="" text_to_speech="0" text_to_speech_language="en" end_survey_redirect_next_survey="1" theme="" text_size="1" font_family="16" theme_text_buttons="" theme_bg_page="" theme_text_title="" theme_bg_title="" theme_text_sectionheader="" theme_bg_sectionheader="" theme_text_question="" theme_bg_question="" enhanced_choices="0" repeat_survey_enabled="0" repeat_survey_btn_text="" repeat_survey_btn_location="AFTER_SUBMIT" response_limit="" response_limit_include_partials="1" response_limit_custom_text="Thank you for your interest; however, the survey is closed because the maximum number of responses has been reached." survey_time_limit_days="" survey_time_limit_hours="" survey_time_limit_minutes="" email_participant_field="" end_of_survey_pdf_download="0" pdf_auto_archive="0" pdf_econsent_version="" pdf_econsent_type="" pdf_econsent_firstname_field="" pdf_econsent_firstname_event_id="" pdf_econsent_lastname_field="" pdf_econsent_lastname_event_id="" pdf_econsent_dob_field="" pdf_econsent_dob_event_id="" pdf_econsent_allow_edit="0" pdf_econsent_signature_field1="" pdf_econsent_signature_field2="" pdf_econsent_signature_field3="" pdf_econsent_signature_field4="" pdf_econsent_signature_field5=""/>
		<redcap:Surveys form_name="reminder" title="Reminder" instructions="" acknowledgement="&lt;p&gt;&lt;strong&gt;Thank you for taking the survey and for participating in the IU COVID Serosurvey!&lt;/strong&gt;&lt;/p&gt;" question_by_section="0" display_page_number="0" question_auto_numbering="0" survey_enabled="1" save_and_return="0" save_and_return_code_bypass="0" logo="" hide_title="0" view_results="0" min_responses_view_results="10" check_diversity_view_results="0" end_survey_redirect_url="" survey_expiration="" promis_skip_question="0" survey_auth_enabled_single="0" edit_completed_response="0" hide_back_button="0" show_required_field_text="1" confirmation_email_subject="" confirmation_email_content="" confirmation_email_from="" confirmation_email_from_display="" confirmation_email_attach_pdf="0" confirmation_email_attachment="" text_to_speech="0" text_to_speech_language="en" end_survey_redirect_next_survey="0" theme="" text_size="1" font_family="16" theme_text_buttons="" theme_bg_page="" theme_text_title="" theme_bg_title="" theme_text_sectionheader="" theme_bg_sectionheader="" theme_text_question="" theme_bg_question="" enhanced_choices="0" repeat_survey_enabled="0" repeat_survey_btn_text="" repeat_survey_btn_location="AFTER_SUBMIT" response_limit="" response_limit_include_partials="1" response_limit_custom_text="Thank you for your interest; however, the survey is closed because the maximum number of responses has been reached." survey_time_limit_days="" survey_time_limit_hours="" survey_time_limit_minutes="" email_participant_field="" end_of_survey_pdf_download="0" pdf_auto_archive="0" pdf_econsent_version="" pdf_econsent_type="" pdf_econsent_firstname_field="" pdf_econsent_firstname_event_id="" pdf_econsent_lastname_field="" pdf_econsent_lastname_event_id="" pdf_econsent_dob_field="" pdf_econsent_dob_event_id="" pdf_econsent_allow_edit="0" pdf_econsent_signature_field1="" pdf_econsent_signature_field2="" pdf_econsent_signature_field3="" pdf_econsent_signature_field4="" pdf_econsent_signature_field5=""/>
		<redcap:Surveys form_name="antibody_test_baseline" title="Data Entry: Antibody Test (Baseline)" instructions="&lt;p&gt;&lt;strong&gt;Please complete the survey below.&lt;/strong&gt;&lt;/p&gt;
&lt;p&gt;Thank you!&lt;/p&gt;" acknowledgement="&lt;p&gt;&lt;strong&gt;Thank you for taking the survey.&lt;/strong&gt;&lt;/p&gt;
&lt;p&gt;Have a nice day!&lt;/p&gt;" question_by_section="0" display_page_number="0" question_auto_numbering="0" survey_enabled="1" save_and_return="0" save_and_return_code_bypass="0" logo="" hide_title="0" view_results="0" min_responses_view_results="10" check_diversity_view_results="0" end_survey_redirect_url="" survey_expiration="" promis_skip_question="0" survey_auth_enabled_single="0" edit_completed_response="0" hide_back_button="0" show_required_field_text="1" confirmation_email_subject="" confirmation_email_content="" confirmation_email_from="" confirmation_email_from_display="" confirmation_email_attach_pdf="0" confirmation_email_attachment="" text_to_speech="0" text_to_speech_language="en" end_survey_redirect_next_survey="0" theme="" text_size="1" font_family="16" theme_text_buttons="" theme_bg_page="" theme_text_title="" theme_bg_title="" theme_text_sectionheader="" theme_bg_sectionheader="" theme_text_question="" theme_bg_question="" enhanced_choices="0" repeat_survey_enabled="0" repeat_survey_btn_text="" repeat_survey_btn_location="AFTER_SUBMIT" response_limit="" response_limit_include_partials="1" response_limit_custom_text="Thank you for your interest; however, the survey is closed because the maximum number of responses has been reached." survey_time_limit_days="" survey_time_limit_hours="" survey_time_limit_minutes="" email_participant_field="" end_of_survey_pdf_download="0" pdf_auto_archive="0" pdf_econsent_version="" pdf_econsent_type="" pdf_econsent_firstname_field="" pdf_econsent_firstname_event_id="" pdf_econsent_lastname_field="" pdf_econsent_lastname_event_id="" pdf_econsent_dob_field="" pdf_econsent_dob_event_id="" pdf_econsent_allow_edit="0" pdf_econsent_signature_field1="" pdf_econsent_signature_field2="" pdf_econsent_signature_field3="" pdf_econsent_signature_field4="" pdf_econsent_signature_field5=""/>
		<redcap:Surveys form_name="results_report_baseline" title="Results Report Baseline" instructions="" acknowledgement="&lt;p&gt;&lt;strong&gt;Thank you for taking the survey.&lt;/strong&gt;&lt;/p&gt;
&lt;p&gt;Have a nice day!&lt;/p&gt;" question_by_section="0" display_page_number="0" question_auto_numbering="0" survey_enabled="1" save_and_return="0" save_and_return_code_bypass="0" logo="" hide_title="0" view_results="0" min_responses_view_results="10" check_diversity_view_results="0" end_survey_redirect_url="" survey_expiration="" promis_skip_question="0" survey_auth_enabled_single="1" edit_completed_response="0" hide_back_button="0" show_required_field_text="1" confirmation_email_subject="" confirmation_email_content="" confirmation_email_from="" confirmation_email_from_display="" confirmation_email_attach_pdf="0" confirmation_email_attachment="" text_to_speech="0" text_to_speech_language="en" end_survey_redirect_next_survey="0" theme="" text_size="1" font_family="16" theme_text_buttons="" theme_bg_page="" theme_text_title="" theme_bg_title="" theme_text_sectionheader="" theme_bg_sectionheader="" theme_text_question="" theme_bg_question="" enhanced_choices="0" repeat_survey_enabled="0" repeat_survey_btn_text="" repeat_survey_btn_location="AFTER_SUBMIT" response_limit="" response_limit_include_partials="1" response_limit_custom_text="Thank you for your interest; however, the survey is closed because the maximum number of responses has been reached." survey_time_limit_days="" survey_time_limit_hours="" survey_time_limit_minutes="" email_participant_field="" end_of_survey_pdf_download="0" pdf_auto_archive="0" pdf_econsent_version="" pdf_econsent_type="" pdf_econsent_firstname_field="" pdf_econsent_firstname_event_id="" pdf_econsent_lastname_field="" pdf_econsent_lastname_event_id="" pdf_econsent_dob_field="" pdf_econsent_dob_event_id="" pdf_econsent_allow_edit="0" pdf_econsent_signature_field1="" pdf_econsent_signature_field2="" pdf_econsent_signature_field3="" pdf_econsent_signature_field4="" pdf_econsent_signature_field5=""/>
		<redcap:Surveys form_name="covid_risk_and_protective_behaviors_b25924" title="Followup: Covid Risk And Protective Behaviors" instructions="&lt;p&gt;Please fill out this short (&lt; 5 minutes) followup survey.&lt;/p&gt;
&lt;p&gt;Thank you for your participation in this important research!&lt;/p&gt;" acknowledgement="" question_by_section="0" display_page_number="0" question_auto_numbering="0" survey_enabled="1" save_and_return="0" save_and_return_code_bypass="0" logo="" hide_title="0" view_results="0" min_responses_view_results="10" check_diversity_view_results="0" end_survey_redirect_url="" survey_expiration="" promis_skip_question="0" survey_auth_enabled_single="0" edit_completed_response="0" hide_back_button="0" show_required_field_text="1" confirmation_email_subject="" confirmation_email_content="" confirmation_email_from="" confirmation_email_from_display="" confirmation_email_attach_pdf="0" confirmation_email_attachment="" text_to_speech="0" text_to_speech_language="en" end_survey_redirect_next_survey="1" theme="" text_size="1" font_family="16" theme_text_buttons="" theme_bg_page="" theme_text_title="" theme_bg_title="" theme_text_sectionheader="" theme_bg_sectionheader="" theme_text_question="" theme_bg_question="" enhanced_choices="0" repeat_survey_enabled="0" repeat_survey_btn_text="" repeat_survey_btn_location="AFTER_SUBMIT" response_limit="" response_limit_include_partials="1" response_limit_custom_text="Thank you for your interest; however, the survey is closed because the maximum number of responses has been reached." survey_time_limit_days="" survey_time_limit_hours="" survey_time_limit_minutes="" email_participant_field="" end_of_survey_pdf_download="0" pdf_auto_archive="0" pdf_econsent_version="" pdf_econsent_type="" pdf_econsent_firstname_field="" pdf_econsent_firstname_event_id="" pdf_econsent_lastname_field="" pdf_econsent_lastname_event_id="" pdf_econsent_dob_field="" pdf_econsent_dob_event_id="" pdf_econsent_allow_edit="0" pdf_econsent_signature_field1="" pdf_econsent_signature_field2="" pdf_econsent_signature_field3="" pdf_econsent_signature_field4="" pdf_econsent_signature_field5=""/>
		<redcap:Surveys form_name="alcohol_history_8b3ad0" title="" instructions="" acknowledgement="" question_by_section="0" display_page_number="0" question_auto_numbering="1" survey_enabled="1" save_and_return="0" save_and_return_code_bypass="0" logo="" hide_title="0" view_results="0" min_responses_view_results="10" check_diversity_view_results="0" end_survey_redirect_url="" survey_expiration="" promis_skip_question="0" survey_auth_enabled_single="0" edit_completed_response="0" hide_back_button="0" show_required_field_text="1" confirmation_email_subject="" confirmation_email_content="" confirmation_email_from="" confirmation_email_from_display="" confirmation_email_attach_pdf="0" confirmation_email_attachment="" text_to_speech="0" text_to_speech_language="en" end_survey_redirect_next_survey="1" theme="" text_size="1" font_family="16" theme_text_buttons="" theme_bg_page="" theme_text_title="" theme_bg_title="" theme_text_sectionheader="" theme_bg_sectionheader="" theme_text_question="" theme_bg_question="" enhanced_choices="0" repeat_survey_enabled="0" repeat_survey_btn_text="" repeat_survey_btn_location="AFTER_SUBMIT" response_limit="" response_limit_include_partials="1" response_limit_custom_text="Thank you for your interest; however, the survey is closed because the maximum number of responses has been reached." survey_time_limit_days="" survey_time_limit_hours="" survey_time_limit_minutes="" email_participant_field="" end_of_survey_pdf_download="0" pdf_auto_archive="0" pdf_econsent_version="" pdf_econsent_type="" pdf_econsent_firstname_field="" pdf_econsent_firstname_event_id="" pdf_econsent_lastname_field="" pdf_econsent_lastname_event_id="" pdf_econsent_dob_field="" pdf_econsent_dob_event_id="" pdf_econsent_allow_edit="0" pdf_econsent_signature_field1="" pdf_econsent_signature_field2="" pdf_econsent_signature_field3="" pdf_econsent_signature_field4="" pdf_econsent_signature_field5=""/>
		<redcap:Surveys form_name="nicotine_use_6c45e9" title="Followup: Nicotine Use" instructions="" acknowledgement="" question_by_section="0" display_page_number="0" question_auto_numbering="0" survey_enabled="1" save_and_return="0" save_and_return_code_bypass="0" logo="" hide_title="0" view_results="0" min_responses_view_results="10" check_diversity_view_results="0" end_survey_redirect_url="" survey_expiration="" promis_skip_question="0" survey_auth_enabled_single="0" edit_completed_response="0" hide_back_button="0" show_required_field_text="1" confirmation_email_subject="" confirmation_email_content="" confirmation_email_from="" confirmation_email_from_display="" confirmation_email_attach_pdf="0" confirmation_email_attachment="" text_to_speech="0" text_to_speech_language="en" end_survey_redirect_next_survey="1" theme="" text_size="1" font_family="16" theme_text_buttons="" theme_bg_page="" theme_text_title="" theme_bg_title="" theme_text_sectionheader="" theme_bg_sectionheader="" theme_text_question="" theme_bg_question="" enhanced_choices="0" repeat_survey_enabled="0" repeat_survey_btn_text="" repeat_survey_btn_location="AFTER_SUBMIT" response_limit="" response_limit_include_partials="1" response_limit_custom_text="Thank you for your interest; however, the survey is closed because the maximum number of responses has been reached." survey_time_limit_days="" survey_time_limit_hours="" survey_time_limit_minutes="" email_participant_field="" end_of_survey_pdf_download="0" pdf_auto_archive="0" pdf_econsent_version="" pdf_econsent_type="" pdf_econsent_firstname_field="" pdf_econsent_firstname_event_id="" pdf_econsent_lastname_field="" pdf_econsent_lastname_event_id="" pdf_econsent_dob_field="" pdf_econsent_dob_event_id="" pdf_econsent_allow_edit="0" pdf_econsent_signature_field1="" pdf_econsent_signature_field2="" pdf_econsent_signature_field3="" pdf_econsent_signature_field4="" pdf_econsent_signature_field5=""/>
		<redcap:Surveys form_name="miscellaneous" title="Followup: Miscellaneous" instructions="" acknowledgement="&lt;p&gt;&lt;strong&gt;Thank you for taking the survey.&lt;/strong&gt;&lt;/p&gt;
&lt;p&gt;Have a nice day!&lt;/p&gt;" question_by_section="0" display_page_number="0" question_auto_numbering="1" survey_enabled="1" save_and_return="0" save_and_return_code_bypass="0" logo="" hide_title="0" view_results="0" min_responses_view_results="10" check_diversity_view_results="0" end_survey_redirect_url="" survey_expiration="" promis_skip_question="0" survey_auth_enabled_single="0" edit_completed_response="0" hide_back_button="0" show_required_field_text="1" confirmation_email_subject="" confirmation_email_content="" confirmation_email_from="" confirmation_email_from_display="" confirmation_email_attach_pdf="0" confirmation_email_attachment="" text_to_speech="0" text_to_speech_language="en" end_survey_redirect_next_survey="0" theme="" text_size="1" font_family="16" theme_text_buttons="" theme_bg_page="" theme_text_title="" theme_bg_title="" theme_text_sectionheader="" theme_bg_sectionheader="" theme_text_question="" theme_bg_question="" enhanced_choices="0" repeat_survey_enabled="0" repeat_survey_btn_text="" repeat_survey_btn_location="AFTER_SUBMIT" response_limit="" response_limit_include_partials="1" response_limit_custom_text="Thank you for your interest; however, the survey is closed because the maximum number of responses has been reached." survey_time_limit_days="" survey_time_limit_hours="" survey_time_limit_minutes="" email_participant_field="" end_of_survey_pdf_download="0" pdf_auto_archive="0" pdf_econsent_version="" pdf_econsent_type="" pdf_econsent_firstname_field="" pdf_econsent_firstname_event_id="" pdf_econsent_lastname_field="" pdf_econsent_lastname_event_id="" pdf_econsent_dob_field="" pdf_econsent_dob_event_id="" pdf_econsent_allow_edit="0" pdf_econsent_signature_field1="" pdf_econsent_signature_field2="" pdf_econsent_signature_field3="" pdf_econsent_signature_field4="" pdf_econsent_signature_field5=""/>
		<redcap:Surveys form_name="calculated_compensation" title="Calculated Compensation" instructions="" acknowledgement="" question_by_section="0" display_page_number="0" question_auto_numbering="1" survey_enabled="1" save_and_return="0" save_and_return_code_bypass="0" logo="" hide_title="0" view_results="0" min_responses_view_results="10" check_diversity_view_results="0" end_survey_redirect_url="" survey_expiration="" promis_skip_question="0" survey_auth_enabled_single="0" edit_completed_response="0" hide_back_button="0" show_required_field_text="1" confirmation_email_subject="" confirmation_email_content="" confirmation_email_from="" confirmation_email_from_display="" confirmation_email_attach_pdf="0" confirmation_email_attachment="" text_to_speech="0" text_to_speech_language="en" end_survey_redirect_next_survey="0" theme="" text_size="1" font_family="16" theme_text_buttons="" theme_bg_page="" theme_text_title="" theme_bg_title="" theme_text_sectionheader="" theme_bg_sectionheader="" theme_text_question="" theme_bg_question="" enhanced_choices="0" repeat_survey_enabled="0" repeat_survey_btn_text="" repeat_survey_btn_location="AFTER_SUBMIT" response_limit="" response_limit_include_partials="1" response_limit_custom_text="Thank you for your interest; however, the survey is closed because the maximum number of responses has been reached." survey_time_limit_days="" survey_time_limit_hours="" survey_time_limit_minutes="" email_participant_field="" end_of_survey_pdf_download="0" pdf_auto_archive="0" pdf_econsent_version="" pdf_econsent_type="" pdf_econsent_firstname_field="" pdf_econsent_firstname_event_id="" pdf_econsent_lastname_field="" pdf_econsent_lastname_event_id="" pdf_econsent_dob_field="" pdf_econsent_dob_event_id="" pdf_econsent_allow_edit="0" pdf_econsent_signature_field1="" pdf_econsent_signature_field2="" pdf_econsent_signature_field3="" pdf_econsent_signature_field4="" pdf_econsent_signature_field5=""/>
		<redcap:Surveys form_name="data_entry_antibody_test_endline" title="Data Entry: Antibody Test (Baseline)" instructions="&lt;p&gt;&lt;strong&gt;Please complete the survey below.&lt;/strong&gt;&lt;/p&gt;
&lt;p&gt;Thank you!&lt;/p&gt;" acknowledgement="&lt;p&gt;&lt;strong&gt;Thank you for taking the survey.&lt;/strong&gt;&lt;/p&gt;
&lt;p&gt;Have a nice day!&lt;/p&gt;" question_by_section="0" display_page_number="0" question_auto_numbering="0" survey_enabled="1" save_and_return="0" save_and_return_code_bypass="0" logo="" hide_title="0" view_results="0" min_responses_view_results="10" check_diversity_view_results="0" end_survey_redirect_url="" survey_expiration="" promis_skip_question="0" survey_auth_enabled_single="0" edit_completed_response="0" hide_back_button="0" show_required_field_text="1" confirmation_email_subject="" confirmation_email_content="" confirmation_email_from="" confirmation_email_from_display="" confirmation_email_attach_pdf="0" confirmation_email_attachment="" text_to_speech="0" text_to_speech_language="en" end_survey_redirect_next_survey="0" theme="" text_size="1" font_family="16" theme_text_buttons="" theme_bg_page="" theme_text_title="" theme_bg_title="" theme_text_sectionheader="" theme_bg_sectionheader="" theme_text_question="" theme_bg_question="" enhanced_choices="0" repeat_survey_enabled="0" repeat_survey_btn_text="" repeat_survey_btn_location="AFTER_SUBMIT" response_limit="" response_limit_include_partials="1" response_limit_custom_text="Thank you for your interest; however, the survey is closed because the maximum number of responses has been reached." survey_time_limit_days="" survey_time_limit_hours="" survey_time_limit_minutes="" email_participant_field="" end_of_survey_pdf_download="0" pdf_auto_archive="0" pdf_econsent_version="" pdf_econsent_type="" pdf_econsent_firstname_field="" pdf_econsent_firstname_event_id="" pdf_econsent_lastname_field="" pdf_econsent_lastname_event_id="" pdf_econsent_dob_field="" pdf_econsent_dob_event_id="" pdf_econsent_allow_edit="0" pdf_econsent_signature_field1="" pdf_econsent_signature_field2="" pdf_econsent_signature_field3="" pdf_econsent_signature_field4="" pdf_econsent_signature_field5=""/>
		<redcap:Surveys form_name="results_report_endline" title="Results Report Endline (November)" instructions="" acknowledgement="&lt;p&gt;&lt;strong&gt;Thank you for taking the survey.&lt;/strong&gt;&lt;/p&gt;
&lt;p&gt;Have a nice day!&lt;/p&gt;" question_by_section="0" display_page_number="0" question_auto_numbering="0" survey_enabled="1" save_and_return="0" save_and_return_code_bypass="0" logo="" hide_title="0" view_results="0" min_responses_view_results="10" check_diversity_view_results="0" end_survey_redirect_url="" survey_expiration="" promis_skip_question="0" survey_auth_enabled_single="1" edit_completed_response="0" hide_back_button="0" show_required_field_text="1" confirmation_email_subject="" confirmation_email_content="" confirmation_email_from="" confirmation_email_from_display="" confirmation_email_attach_pdf="0" confirmation_email_attachment="" text_to_speech="0" text_to_speech_language="en" end_survey_redirect_next_survey="0" theme="" text_size="1" font_family="16" theme_text_buttons="" theme_bg_page="" theme_text_title="" theme_bg_title="" theme_text_sectionheader="" theme_bg_sectionheader="" theme_text_question="" theme_bg_question="" enhanced_choices="0" repeat_survey_enabled="0" repeat_survey_btn_text="" repeat_survey_btn_location="AFTER_SUBMIT" response_limit="" response_limit_include_partials="1" response_limit_custom_text="Thank you for your interest; however, the survey is closed because the maximum number of responses has been reached." survey_time_limit_days="" survey_time_limit_hours="" survey_time_limit_minutes="" email_participant_field="" end_of_survey_pdf_download="0" pdf_auto_archive="0" pdf_econsent_version="" pdf_econsent_type="" pdf_econsent_firstname_field="" pdf_econsent_firstname_event_id="" pdf_econsent_lastname_field="" pdf_econsent_lastname_event_id="" pdf_econsent_dob_field="" pdf_econsent_dob_event_id="" pdf_econsent_allow_edit="0" pdf_econsent_signature_field1="" pdf_econsent_signature_field2="" pdf_econsent_signature_field3="" pdf_econsent_signature_field4="" pdf_econsent_signature_field5=""/>
	</redcap:SurveysGroup>
	<redcap:SurveysSchedulerGroup>
		<redcap:SurveysScheduler instance="FIRST" active="0" email_subject="IU Antibody Study: Follow-up Survey" email_content="&lt;p&gt;Dear [baseline_arm_1][first_name],&lt;/p&gt;&lt;p&gt;Thank you for participating in the IU COVID-19 Serosurvey. Please fill out this short (&lt; 5 minutes) follow-up survey.&lt;/p&gt;&lt;p&gt;Please find the survey link below:&lt;/p&gt;&lt;p&gt;&lt;a href=&quot;[survey-url]&quot; target=&quot;_blank&quot; rel=&quot;noopener&quot;&gt;Follow-up Survey&lt;/a&gt;&lt;/p&gt;&lt;p&gt;We know that some of you may not have received your first antibody test results yet. These are still coming! They will be emailed to you in the next few weeks. Thanks for your patience.&lt;/p&gt;&lt;p&gt;As a reminder, you will be receiving three more of these short (&lt; 5 minutes) surveys, coming every two weeks until mid-November. Please fill them out when you get the link - each survey you complete will add $2 to the total compensation you can receive at the end of the study. We will contact you to schedule your second antibody test in November. Completion of this lab test will add another $10 to the total compensation of $30 you can receive.&lt;/p&gt;&lt;div&gt;With thanks,&lt;/div&gt;&lt;div&gt;-The IU COVID-19 Serosurvey Team&lt;/div&gt;&lt;div&gt;Dr. Molly Rosenberg &lt;/div&gt;&lt;div&gt;Dr. Christina Ludema &lt;/div&gt;&lt;div&gt;Dr. Jon Macy &lt;/div&gt;&lt;div&gt;Dean David Allison &lt;/div&gt;&lt;div&gt;Indiana University School of Public Health-Bloomington&lt;/div&gt;&lt;div&gt; &lt;/div&gt;&lt;h6&gt;To let us know that you would no longer like to participate in the IU COVID-19 Serosurvey Study please click on the following link: &lt;a href=&quot;https://j.mp/2ZFbLSl&quot; target=&quot;_blank&quot; rel=&quot;noopener&quot;&gt;&lt;strong&gt;https://j.mp/2ZFbLSl&lt;/strong&gt;&lt;/a&gt;&lt;strong&gt; &lt;/strong&gt;&lt;/h6&gt;" email_sender="rosenmol@indiana.edu" email_sender_display="" condition_surveycomplete_survey_id="antibody_test_baseline" condition_surveycomplete_event_id="lab_visit_arm_1" condition_surveycomplete_instance="FIRST" condition_andor="OR" condition_logic="[baseline_arm_1][record_id]=&quot;7506&quot;" condition_send_time_option="EXACT_TIME" condition_send_time_lag_days="" condition_send_time_lag_hours="" condition_send_time_lag_minutes="" condition_send_time_lag_field="" condition_send_time_lag_field_after="after" condition_send_next_day_type="" condition_send_next_time="" condition_send_time_exact="2020-09-27 20:57:00" delivery_type="EMAIL" reminder_type="EXACT_TIME" reminder_timelag_days="" reminder_timelag_hours="" reminder_timelag_minutes="" reminder_nextday_type="" reminder_nexttime="" reminder_exact_time="2020-09-27 20:58:00" reminder_num="1" reeval_before_send="1" event_id="followup_1_2_weeks_arm_1" survey_id="covid_risk_and_protective_behaviors_b25924"/>
		<redcap:SurveysScheduler instance="FIRST" active="0" email_subject="IU Antibody Study: Follow-up Survey" email_content="&lt;p&gt;Dear [baseline_arm_1][first_name],&lt;/p&gt;&lt;p&gt;Thank you for participating in the IU COVID-19 Serosurvey. Please fill out this short (&lt; 5 minutes) follow-up survey.&lt;/p&gt;&lt;p&gt;Please find the survey link below:&lt;/p&gt;&lt;p&gt;&lt;a href=&quot;[survey-url]&quot; target=&quot;_blank&quot; rel=&quot;noopener&quot;&gt;Follow-up Survey&lt;/a&gt;&lt;/p&gt;&lt;p&gt;As a reminder, you will be receiving three more of these short (&lt; 5 minutes) surveys, coming every two weeks until mid-November. Please fill them out when you get the link - each survey you complete will add $2 to the total compensation you can receive at the end of the study. We will contact you to schedule your second antibody test in November. Completion of this lab test will add another $10 to the total compensation of $30 you can receive.&lt;/p&gt;&lt;div&gt;With thanks,&lt;/div&gt;&lt;div&gt;-The IU COVID-19 Serosurvey Team&lt;/div&gt;&lt;div&gt;Dr. Molly Rosenberg &lt;/div&gt;&lt;div&gt;Dr. Christina Ludema &lt;/div&gt;&lt;div&gt;Dr. Jon Macy &lt;/div&gt;&lt;div&gt;Dean David Allison &lt;/div&gt;&lt;div&gt;Indiana University School of Public Health-Bloomington&lt;/div&gt;" email_sender="rosenmol@indiana.edu" email_sender_display="" condition_surveycomplete_survey_id="antibody_test_baseline" condition_surveycomplete_event_id="lab_visit_arm_1" condition_surveycomplete_instance="FIRST" condition_andor="AND" condition_logic="" condition_send_time_option="EXACT_TIME" condition_send_time_lag_days="" condition_send_time_lag_hours="" condition_send_time_lag_minutes="" condition_send_time_lag_field="" condition_send_time_lag_field_after="after" condition_send_next_day_type="" condition_send_next_time="" condition_send_time_exact="2020-10-12 16:00:00" delivery_type="EMAIL" reminder_type="EXACT_TIME" reminder_timelag_days="" reminder_timelag_hours="" reminder_timelag_minutes="" reminder_nextday_type="" reminder_nexttime="" reminder_exact_time="2020-10-15 14:00:00" reminder_num="1" reeval_before_send="0" event_id="followup_2_4_weeks_arm_1" survey_id="covid_risk_and_protective_behaviors_b25924"/>
		<redcap:SurveysScheduler instance="FIRST" active="0" email_subject="IU Antibody Study: Follow-up Survey" email_content="&lt;p&gt;Dear [baseline_arm_1][first_name],&lt;/p&gt;&lt;p&gt;Thank you for participating in the IU COVID-19 Serosurvey. Please fill out this short (&lt; 5 minutes) follow-up survey.&lt;/p&gt;&lt;p&gt;Please find the survey link below:&lt;/p&gt;&lt;p&gt;&lt;a href=&quot;[survey-url]&quot; target=&quot;_blank&quot; rel=&quot;noopener&quot;&gt;Follow-up Survey&lt;/a&gt;&lt;/p&gt;&lt;p&gt;As a reminder, you will be receiving three more of these short (&lt; 5 minutes) surveys, coming every two weeks until mid-November. Please fill them out when you get the link - each survey you complete will add $2 to the total compensation you can receive at the end of the study. We will contact you to schedule your second antibody test in November. Completion of this lab test will add another $10 to the total compensation of $30 you can receive.&lt;/p&gt;&lt;div&gt;With thanks,&lt;/div&gt;&lt;div&gt;-The IU COVID-19 Serosurvey Team&lt;/div&gt;&lt;div&gt;Dr. Molly Rosenberg &lt;/div&gt;&lt;div&gt;Dr. Christina Ludema &lt;/div&gt;&lt;div&gt;Dr. Jon Macy &lt;/div&gt;&lt;div&gt;Dean David Allison &lt;/div&gt;&lt;div&gt;Indiana University School of Public Health-Bloomington&lt;/div&gt;" email_sender="skianers@iu.edu" email_sender_display="" condition_surveycomplete_survey_id="antibody_test_baseline" condition_surveycomplete_event_id="lab_visit_arm_1" condition_surveycomplete_instance="FIRST" condition_andor="AND" condition_logic="" condition_send_time_option="EXACT_TIME" condition_send_time_lag_days="" condition_send_time_lag_hours="" condition_send_time_lag_minutes="" condition_send_time_lag_field="" condition_send_time_lag_field_after="after" condition_send_next_day_type="" condition_send_next_time="" condition_send_time_exact="2020-10-26 16:00:00" delivery_type="EMAIL" reminder_type="EXACT_TIME" reminder_timelag_days="" reminder_timelag_hours="" reminder_timelag_minutes="" reminder_nextday_type="" reminder_nexttime="" reminder_exact_time="2020-10-29 16:00:00" reminder_num="1" reeval_before_send="0" event_id="followup_3_6_weeks_arm_1" survey_id="covid_risk_and_protective_behaviors_b25924"/>
		<redcap:SurveysScheduler instance="FIRST" active="0" email_subject="IU Antibody Study: Last Follow-up Survey" email_content="&lt;p&gt;Dear [baseline_arm_1][first_name],&lt;/p&gt;&lt;p&gt;Thank you for participating in the IU COVID-19 Serosurvey. Please fill out this short (&lt; 5 minutes) follow-up survey.&lt;/p&gt;&lt;p&gt;Please find the survey link below:&lt;/p&gt;&lt;p&gt;&lt;a href=&quot;[survey-url]&quot; target=&quot;_blank&quot; rel=&quot;noopener&quot;&gt;Follow-up Survey&lt;/a&gt;&lt;/p&gt;&lt;p&gt;As a reminder, you will be receiving three more of these short (&lt; 5 minutes) surveys, coming every two weeks until mid-November. Please fill them out when you get the link - each survey you complete will add $2 to the total compensation you can receive at the end of the study. We will contact you to schedule your second antibody test in November. Completion of this lab test will add another $10 to the total compensation of $30 you can receive.&lt;/p&gt;&lt;div&gt;With thanks,&lt;/div&gt;&lt;div&gt;-The IU COVID-19 Serosurvey Team&lt;/div&gt;&lt;div&gt;Dr. Molly Rosenberg &lt;/div&gt;&lt;div&gt;Dr. Christina Ludema &lt;/div&gt;&lt;div&gt;Dr. Jon Macy &lt;/div&gt;&lt;div&gt;Dean David Allison &lt;/div&gt;&lt;div&gt;Indiana University School of Public Health-Bloomington&lt;/div&gt;" email_sender="rosenmol@indiana.edu" email_sender_display="" condition_surveycomplete_survey_id="antibody_test_baseline" condition_surveycomplete_event_id="lab_visit_arm_1" condition_surveycomplete_instance="FIRST" condition_andor="AND" condition_logic="" condition_send_time_option="EXACT_TIME" condition_send_time_lag_days="" condition_send_time_lag_hours="" condition_send_time_lag_minutes="" condition_send_time_lag_field="" condition_send_time_lag_field_after="after" condition_send_next_day_type="" condition_send_next_time="" condition_send_time_exact="2020-11-09 16:00:00" delivery_type="EMAIL" reminder_type="EXACT_TIME" reminder_timelag_days="" reminder_timelag_hours="" reminder_timelag_minutes="" reminder_nextday_type="" reminder_nexttime="" reminder_exact_time="2020-11-12 16:00:00" reminder_num="1" reeval_before_send="0" event_id="followup_4_8_weeks_arm_1" survey_id="covid_risk_and_protective_behaviors_b25924"/>
		<redcap:SurveysScheduler instance="FIRST" active="0" email_subject="Your COVID-19 Antibody Results" email_content="&lt;p style=&quot;margin: 0in; font-size: 11pt; font-family: Calibri, sans-serif; color: #212121; font-variant-ligatures: normal; font-variant-caps: normal; font-weight: 400; letter-spacing: normal; orphans: 2; text-align: start; text-indent: 0px; text-transform: none; white-space: normal; widows: 2; word-spacing: 0px; -webkit-text-stroke-width: 0px; background-color: #ffffff;&quot;&gt;Dear [baseline_arm_1][first_name],&lt;/p&gt;&lt;p style=&quot;margin: 0in; font-size: 11pt; font-family: Calibri, sans-serif; color: #212121; font-variant-ligatures: normal; font-variant-caps: normal; font-weight: 400; letter-spacing: normal; orphans: 2; text-align: start; text-indent: 0px; text-transform: none; white-space: normal; widows: 2; word-spacing: 0px; -webkit-text-stroke-width: 0px; background-color: #ffffff;&quot;&gt; &lt;/p&gt;&lt;p style=&quot;margin: 0in; font-size: 11pt; font-family: Calibri, sans-serif; color: #212121; font-variant-ligatures: normal; font-variant-caps: normal; font-weight: 400; letter-spacing: normal; orphans: 2; text-align: start; text-indent: 0px; text-transform: none; white-space: normal; widows: 2; word-spacing: 0px; -webkit-text-stroke-width: 0px; background-color: #ffffff;&quot;&gt;Thank you for participating in the IU COVID-19 Serosurvey. We recently tested you to see if you had antibodies to COVID-19. &lt;/p&gt;&lt;p style=&quot;margin: 0in; font-size: 11pt; font-family: Calibri, sans-serif; color: #212121; font-variant-ligatures: normal; font-variant-caps: normal; font-weight: 400; letter-spacing: normal; orphans: 2; text-align: start; text-indent: 0px; text-transform: none; white-space: normal; widows: 2; word-spacing: 0px; -webkit-text-stroke-width: 0px; background-color: #ffffff;&quot;&gt; &lt;/p&gt;&lt;p style=&quot;margin: 0in; font-size: 11pt; font-family: Calibri, sans-serif; color: #212121; font-variant-ligatures: normal; font-variant-caps: normal; font-weight: 400; letter-spacing: normal; orphans: 2; text-align: start; text-indent: 0px; text-transform: none; white-space: normal; widows: 2; word-spacing: 0px; -webkit-text-stroke-width: 0px; background-color: #ffffff;&quot;&gt;Please access your results here:&lt;/p&gt;&lt;p style=&quot;margin: 0in; font-size: 11pt; font-family: Calibri, sans-serif; color: #212121; font-variant-ligatures: normal; font-variant-caps: normal; font-weight: 400; letter-spacing: normal; orphans: 2; text-align: start; text-indent: 0px; text-transform: none; white-space: normal; widows: 2; word-spacing: 0px; -webkit-text-stroke-width: 0px; background-color: #ffffff;&quot;&gt; &lt;/p&gt;&lt;p style=&quot;margin: 0in; font-size: 11pt; font-family: Calibri, sans-serif; color: #212121; font-variant-ligatures: normal; font-variant-caps: normal; font-weight: 400; letter-spacing: normal; orphans: 2; text-align: start; text-indent: 0px; text-transform: none; white-space: normal; widows: 2; word-spacing: 0px; -webkit-text-stroke-width: 0px; background-color: #ffffff;&quot;&gt;&lt;a href=&quot;[survey-url]&quot;&gt;Test Results&lt;/a&gt; &lt;/p&gt;&lt;p style=&quot;margin: 0in; font-size: 11pt; font-family: Calibri, sans-serif; color: #212121; font-variant-ligatures: normal; font-variant-caps: normal; font-weight: 400; letter-spacing: normal; orphans: 2; text-align: start; text-indent: 0px; text-transform: none; white-space: normal; widows: 2; word-spacing: 0px; -webkit-text-stroke-width: 0px; background-color: #ffffff;&quot;&gt; &lt;/p&gt;&lt;p style=&quot;margin: 0in; font-size: 11pt; font-family: Calibri, sans-serif; color: #212121; font-variant-ligatures: normal; font-variant-caps: normal; font-weight: 400; letter-spacing: normal; orphans: 2; text-align: start; text-indent: 0px; text-transform: none; white-space: normal; widows: 2; word-spacing: 0px; -webkit-text-stroke-width: 0px; background-color: #ffffff;&quot;&gt;Please have at hand your &lt;strong&gt;study ID&lt;/strong&gt; which you will need to login and view your results. As a reminder, your study ID is your middle initial followed by the last four digits of your phone number and the day of the month that you were born on with an underscore between each field (e.g. A_1111_01).&lt;/p&gt;&lt;p style=&quot;margin: 0in; font-size: 11pt; font-family: Calibri, sans-serif; color: #212121; font-variant-ligatures: normal; font-variant-caps: normal; font-weight: 400; letter-spacing: normal; orphans: 2; text-align: start; text-indent: 0px; text-transform: none; white-space: normal; widows: 2; word-spacing: 0px; -webkit-text-stroke-width: 0px; background-color: #ffffff;&quot;&gt; &lt;/p&gt;&lt;p style=&quot;margin: 0in; font-size: 11pt; font-family: Calibri, sans-serif; color: #212121; font-variant-ligatures: normal; font-variant-caps: normal; font-weight: 400; letter-spacing: normal; orphans: 2; text-align: start; text-indent: 0px; text-transform: none; white-space: normal; widows: 2; word-spacing: 0px; -webkit-text-stroke-width: 0px; background-color: #ffffff;&quot;&gt;As a reminder, you will be receiving links to several short (&lt; 5 minutes) surveys every two weeks until mid-November. Please fill them out when you get the link - each survey you complete will add $2 to the total compensation you can receive at the end of the study. We will contact you to schedule your second antibody test in November. Completion of this test will add another $10 to the total compensation of $30 you can receive.&lt;/p&gt;&lt;p style=&quot;margin: 0in; font-size: 11pt; font-family: Calibri, sans-serif; color: #212121; font-variant-ligatures: normal; font-variant-caps: normal; font-weight: 400; letter-spacing: normal; orphans: 2; text-align: start; text-indent: 0px; text-transform: none; white-space: normal; widows: 2; word-spacing: 0px; -webkit-text-stroke-width: 0px; background-color: #ffffff;&quot;&gt; &lt;/p&gt;&lt;p style=&quot;margin: 0in; font-size: 11pt; font-family: Calibri, sans-serif; color: #212121; font-variant-ligatures: normal; font-variant-caps: normal; font-weight: 400; letter-spacing: normal; orphans: 2; text-align: start; text-indent: 0px; text-transform: none; white-space: normal; widows: 2; word-spacing: 0px; -webkit-text-stroke-width: 0px; background-color: #ffffff;&quot;&gt; &lt;/p&gt;&lt;p style=&quot;margin: 0in; font-size: 11pt; font-family: Calibri, sans-serif; color: #212121; font-variant-ligatures: normal; font-variant-caps: normal; font-weight: 400; letter-spacing: normal; orphans: 2; text-align: start; text-indent: 0px; text-transform: none; white-space: normal; widows: 2; word-spacing: 0px; -webkit-text-stroke-width: 0px; background-color: #ffffff;&quot;&gt;With thanks,&lt;/p&gt;&lt;p style=&quot;margin: 0in; font-size: 11pt; font-family: Calibri, sans-serif; color: #212121; font-variant-ligatures: normal; font-variant-caps: normal; font-weight: 400; letter-spacing: normal; orphans: 2; text-align: start; text-indent: 0px; text-transform: none; white-space: normal; widows: 2; word-spacing: 0px; -webkit-text-stroke-width: 0px; background-color: #ffffff;&quot;&gt;-The IU COVID-19 Serosurvey Team&lt;/p&gt;&lt;p style=&quot;margin: 0in; font-size: 11pt; font-family: Calibri, sans-serif; color: #212121; font-variant-ligatures: normal; font-variant-caps: normal; font-weight: 400; letter-spacing: normal; orphans: 2; text-align: start; text-indent: 0px; text-transform: none; white-space: normal; widows: 2; word-spacing: 0px; -webkit-text-stroke-width: 0px; background-color: #ffffff; vertical-align: baseline;&quot;&gt;Dr. Molly Rosenberg &lt;/p&gt;&lt;p style=&quot;margin: 0in; font-size: 11pt; font-family: Calibri, sans-serif; color: #212121; font-variant-ligatures: normal; font-variant-caps: normal; font-weight: 400; letter-spacing: normal; orphans: 2; text-align: start; text-indent: 0px; text-transform: none; white-space: normal; widows: 2; word-spacing: 0px; -webkit-text-stroke-width: 0px; background-color: #ffffff; vertical-align: baseline;&quot;&gt;Dr. Christina Ludema &lt;/p&gt;&lt;p style=&quot;margin: 0in; font-size: 11pt; font-family: Calibri, sans-serif; color: #212121; font-variant-ligatures: normal; font-variant-caps: normal; font-weight: 400; letter-spacing: normal; orphans: 2; text-align: start; text-indent: 0px; text-transform: none; white-space: normal; widows: 2; word-spacing: 0px; -webkit-text-stroke-width: 0px; background-color: #ffffff; vertical-align: baseline;&quot;&gt;Dr. Jon Macy &lt;/p&gt;&lt;p style=&quot;margin: 0in; font-size: 11pt; font-family: Calibri, sans-serif; color: #212121; font-variant-ligatures: normal; font-variant-caps: normal; font-weight: 400; letter-spacing: normal; orphans: 2; text-align: start; text-indent: 0px; text-transform: none; white-space: normal; widows: 2; word-spacing: 0px; -webkit-text-stroke-width: 0px; background-color: #ffffff; vertical-align: baseline;&quot;&gt;Dean David Allison &lt;/p&gt;&lt;p style=&quot;margin: 0in; font-size: 11pt; font-family: Calibri, sans-serif; color: #212121; font-variant-ligatures: normal; font-variant-caps: normal; font-weight: 400; letter-spacing: normal; orphans: 2; text-align: start; text-indent: 0px; text-transform: none; white-space: normal; widows: 2; word-spacing: 0px; -webkit-text-stroke-width: 0px; background-color: #ffffff; vertical-align: baseline;&quot;&gt;Indiana University School of Public Health-Bloomington&lt;/p&gt;" email_sender="rosenmol@indiana.edu" email_sender_display="IU COVID-19 Serosurvey" condition_surveycomplete_survey_id="antibody_test_baseline" condition_surveycomplete_event_id="lab_visit_arm_1" condition_surveycomplete_instance="FIRST" condition_andor="AND" condition_logic="[lab_visit_arm_1][group]=&quot;1&quot;" condition_send_time_option="TIME_LAG" condition_send_time_lag_days="28" condition_send_time_lag_hours="0" condition_send_time_lag_minutes="0" condition_send_time_lag_field="" condition_send_time_lag_field_after="after" condition_send_next_day_type="" condition_send_next_time="" condition_send_time_exact="" delivery_type="EMAIL" reminder_type="" reminder_timelag_days="" reminder_timelag_hours="" reminder_timelag_minutes="" reminder_nextday_type="" reminder_nexttime="" reminder_exact_time="" reminder_num="0" reeval_before_send="0" event_id="group_1_test_resul_arm_1" survey_id="results_report_baseline"/>
		<redcap:SurveysScheduler instance="FIRST" active="0" email_subject="Your COVID-19 Antibody Results" email_content="&lt;p style=&quot;margin: 0in; font-size: 11pt; font-family: Calibri, sans-serif; color: #212121; font-variant-ligatures: normal; font-variant-caps: normal; font-weight: 400; letter-spacing: normal; orphans: 2; text-align: start; text-indent: 0px; text-transform: none; white-space: normal; widows: 2; word-spacing: 0px; -webkit-text-stroke-width: 0px; background-color: #ffffff;&quot;&gt;Dear [baseline_arm_1][first_name],&lt;/p&gt;&lt;p style=&quot;margin: 0in; font-size: 11pt; font-family: Calibri, sans-serif; color: #212121; font-variant-ligatures: normal; font-variant-caps: normal; font-weight: 400; letter-spacing: normal; orphans: 2; text-align: start; text-indent: 0px; text-transform: none; white-space: normal; widows: 2; word-spacing: 0px; -webkit-text-stroke-width: 0px; background-color: #ffffff;&quot;&gt; &lt;/p&gt;&lt;p style=&quot;margin: 0in; font-size: 11pt; font-family: Calibri, sans-serif; color: #212121; font-variant-ligatures: normal; font-variant-caps: normal; font-weight: 400; letter-spacing: normal; orphans: 2; text-align: start; text-indent: 0px; text-transform: none; white-space: normal; widows: 2; word-spacing: 0px; -webkit-text-stroke-width: 0px; background-color: #ffffff;&quot;&gt;Thank you for participating in the IU COVID-19 Serosurvey. We recently tested you to see if you had antibodies to COVID-19. &lt;/p&gt;&lt;p style=&quot;margin: 0in; font-size: 11pt; font-family: Calibri, sans-serif; color: #212121; font-variant-ligatures: normal; font-variant-caps: normal; font-weight: 400; letter-spacing: normal; orphans: 2; text-align: start; text-indent: 0px; text-transform: none; white-space: normal; widows: 2; word-spacing: 0px; -webkit-text-stroke-width: 0px; background-color: #ffffff;&quot;&gt; &lt;/p&gt;&lt;p style=&quot;margin: 0in; font-size: 11pt; font-family: Calibri, sans-serif; color: #212121; font-variant-ligatures: normal; font-variant-caps: normal; font-weight: 400; letter-spacing: normal; orphans: 2; text-align: start; text-indent: 0px; text-transform: none; white-space: normal; widows: 2; word-spacing: 0px; -webkit-text-stroke-width: 0px; background-color: #ffffff;&quot;&gt;Please access your results here:&lt;/p&gt;&lt;p style=&quot;margin: 0in; font-size: 11pt; font-family: Calibri, sans-serif; color: #212121; font-variant-ligatures: normal; font-variant-caps: normal; font-weight: 400; letter-spacing: normal; orphans: 2; text-align: start; text-indent: 0px; text-transform: none; white-space: normal; widows: 2; word-spacing: 0px; -webkit-text-stroke-width: 0px; background-color: #ffffff;&quot;&gt; &lt;/p&gt;&lt;p style=&quot;margin: 0in; font-size: 11pt; font-family: Calibri, sans-serif; color: #212121; font-variant-ligatures: normal; font-variant-caps: normal; font-weight: 400; letter-spacing: normal; orphans: 2; text-align: start; text-indent: 0px; text-transform: none; white-space: normal; widows: 2; word-spacing: 0px; -webkit-text-stroke-width: 0px; background-color: #ffffff;&quot;&gt;&lt;a href=&quot;[survey-url]&quot;&gt;Test Results&lt;/a&gt; &lt;/p&gt;&lt;p style=&quot;margin: 0in; font-size: 11pt; font-family: Calibri, sans-serif; color: #212121; font-variant-ligatures: normal; font-variant-caps: normal; font-weight: 400; letter-spacing: normal; orphans: 2; text-align: start; text-indent: 0px; text-transform: none; white-space: normal; widows: 2; word-spacing: 0px; -webkit-text-stroke-width: 0px; background-color: #ffffff;&quot;&gt; &lt;/p&gt;&lt;p style=&quot;margin: 0in; font-size: 11pt; font-family: Calibri, sans-serif; color: #212121; font-variant-ligatures: normal; font-variant-caps: normal; font-weight: 400; letter-spacing: normal; orphans: 2; text-align: start; text-indent: 0px; text-transform: none; white-space: normal; widows: 2; word-spacing: 0px; -webkit-text-stroke-width: 0px; background-color: #ffffff;&quot;&gt;Please have at hand your &lt;strong&gt;study ID&lt;/strong&gt; which you will need to login and view your results. As a reminder, your study ID is your middle initial followed by the last four digits of your phone number and the day of the month that you were born on with an underscore between each field (e.g. A_1111_01).&lt;/p&gt;&lt;p style=&quot;margin: 0in; font-size: 11pt; font-family: Calibri, sans-serif; color: #212121; font-variant-ligatures: normal; font-variant-caps: normal; font-weight: 400; letter-spacing: normal; orphans: 2; text-align: start; text-indent: 0px; text-transform: none; white-space: normal; widows: 2; word-spacing: 0px; -webkit-text-stroke-width: 0px; background-color: #ffffff;&quot;&gt; &lt;/p&gt;&lt;p style=&quot;margin: 0in; font-size: 11pt; font-family: Calibri, sans-serif; color: #212121; font-variant-ligatures: normal; font-variant-caps: normal; font-weight: 400; letter-spacing: normal; orphans: 2; text-align: start; text-indent: 0px; text-transform: none; white-space: normal; widows: 2; word-spacing: 0px; -webkit-text-stroke-width: 0px; background-color: #ffffff;&quot;&gt;As a reminder, you will be receiving links to several short (&lt; 5 minutes) surveys every two weeks until mid-November. Please fill them out when you get the link - each survey you complete will add $2 to the total compensation you can receive at the end of the study. We will contact you to schedule your second antibody test in November. Completion of this test will add another $10 to the total compensation of $30 you can receive.&lt;/p&gt;&lt;p style=&quot;margin: 0in; font-size: 11pt; font-family: Calibri, sans-serif; color: #212121; font-variant-ligatures: normal; font-variant-caps: normal; font-weight: 400; letter-spacing: normal; orphans: 2; text-align: start; text-indent: 0px; text-transform: none; white-space: normal; widows: 2; word-spacing: 0px; -webkit-text-stroke-width: 0px; background-color: #ffffff;&quot;&gt; &lt;/p&gt;&lt;p style=&quot;margin: 0in; font-size: 11pt; font-family: Calibri, sans-serif; color: #212121; font-variant-ligatures: normal; font-variant-caps: normal; font-weight: 400; letter-spacing: normal; orphans: 2; text-align: start; text-indent: 0px; text-transform: none; white-space: normal; widows: 2; word-spacing: 0px; -webkit-text-stroke-width: 0px; background-color: #ffffff;&quot;&gt;With thanks,&lt;/p&gt;&lt;p style=&quot;margin: 0in; font-size: 11pt; font-family: Calibri, sans-serif; color: #212121; font-variant-ligatures: normal; font-variant-caps: normal; font-weight: 400; letter-spacing: normal; orphans: 2; text-align: start; text-indent: 0px; text-transform: none; white-space: normal; widows: 2; word-spacing: 0px; -webkit-text-stroke-width: 0px; background-color: #ffffff;&quot;&gt;-The IU COVID-19 Serosurvey Team&lt;/p&gt;&lt;p style=&quot;margin: 0in; font-size: 11pt; font-family: Calibri, sans-serif; color: #212121; font-variant-ligatures: normal; font-variant-caps: normal; font-weight: 400; letter-spacing: normal; orphans: 2; text-align: start; text-indent: 0px; text-transform: none; white-space: normal; widows: 2; word-spacing: 0px; -webkit-text-stroke-width: 0px; background-color: #ffffff; vertical-align: baseline;&quot;&gt;Dr. Molly Rosenberg &lt;/p&gt;&lt;p style=&quot;margin: 0in; font-size: 11pt; font-family: Calibri, sans-serif; color: #212121; font-variant-ligatures: normal; font-variant-caps: normal; font-weight: 400; letter-spacing: normal; orphans: 2; text-align: start; text-indent: 0px; text-transform: none; white-space: normal; widows: 2; word-spacing: 0px; -webkit-text-stroke-width: 0px; background-color: #ffffff; vertical-align: baseline;&quot;&gt;Dr. Christina Ludema &lt;/p&gt;&lt;p style=&quot;margin: 0in; font-size: 11pt; font-family: Calibri, sans-serif; color: #212121; font-variant-ligatures: normal; font-variant-caps: normal; font-weight: 400; letter-spacing: normal; orphans: 2; text-align: start; text-indent: 0px; text-transform: none; white-space: normal; widows: 2; word-spacing: 0px; -webkit-text-stroke-width: 0px; background-color: #ffffff; vertical-align: baseline;&quot;&gt;Dr. Jon Macy &lt;/p&gt;&lt;p style=&quot;margin: 0in; font-size: 11pt; font-family: Calibri, sans-serif; color: #212121; font-variant-ligatures: normal; font-variant-caps: normal; font-weight: 400; letter-spacing: normal; orphans: 2; text-align: start; text-indent: 0px; text-transform: none; white-space: normal; widows: 2; word-spacing: 0px; -webkit-text-stroke-width: 0px; background-color: #ffffff; vertical-align: baseline;&quot;&gt;Dean David Allison &lt;/p&gt;&lt;p style=&quot;margin: 0in; font-size: 11pt; font-family: Calibri, sans-serif; color: #212121; font-variant-ligatures: normal; font-variant-caps: normal; font-weight: 400; letter-spacing: normal; orphans: 2; text-align: start; text-indent: 0px; text-transform: none; white-space: normal; widows: 2; word-spacing: 0px; -webkit-text-stroke-width: 0px; background-color: #ffffff; vertical-align: baseline;&quot;&gt;Indiana University School of Public Health-Bloomington&lt;/p&gt;" email_sender="rosenmol@indiana.edu" email_sender_display="IU COVID-19 Serosurvey" condition_surveycomplete_survey_id="antibody_test_baseline" condition_surveycomplete_event_id="lab_visit_arm_1" condition_surveycomplete_instance="FIRST" condition_andor="AND" condition_logic="[lab_visit_arm_1][group]=&quot;2&quot;" condition_send_time_option="TIME_LAG" condition_send_time_lag_days="0" condition_send_time_lag_hours="12" condition_send_time_lag_minutes="0" condition_send_time_lag_field="" condition_send_time_lag_field_after="after" condition_send_next_day_type="" condition_send_next_time="" condition_send_time_exact="" delivery_type="EMAIL" reminder_type="" reminder_timelag_days="" reminder_timelag_hours="" reminder_timelag_minutes="" reminder_nextday_type="" reminder_nexttime="" reminder_exact_time="" reminder_num="0" reeval_before_send="0" event_id="group_2_test_resul_arm_1" survey_id="results_report_baseline"/>
		<redcap:SurveysScheduler instance="FIRST" active="0" email_subject="Your COVID-19 Antibody Results" email_content="&lt;p style=&quot;margin: 0in; font-size: 11pt; font-family: Calibri, sans-serif; color: #212121; font-variant-ligatures: normal; font-variant-caps: normal; font-weight: 400; letter-spacing: normal; orphans: 2; text-align: start; text-indent: 0px; text-transform: none; white-space: normal; widows: 2; word-spacing: 0px; -webkit-text-stroke-width: 0px; background-color: #ffffff;&quot;&gt;Dear [baseline_arm_1][first_name],&lt;/p&gt;&lt;p style=&quot;margin: 0in; font-size: 11pt; font-family: Calibri, sans-serif; color: #212121; font-variant-ligatures: normal; font-variant-caps: normal; font-weight: 400; letter-spacing: normal; orphans: 2; text-align: start; text-indent: 0px; text-transform: none; white-space: normal; widows: 2; word-spacing: 0px; -webkit-text-stroke-width: 0px; background-color: #ffffff;&quot;&gt; &lt;/p&gt;&lt;p style=&quot;margin: 0in; font-size: 11pt; font-family: Calibri, sans-serif; color: #212121; font-variant-ligatures: normal; font-variant-caps: normal; font-weight: 400; letter-spacing: normal; orphans: 2; text-align: start; text-indent: 0px; text-transform: none; white-space: normal; widows: 2; word-spacing: 0px; -webkit-text-stroke-width: 0px; background-color: #ffffff;&quot;&gt;Thank you for participating in the IU COVID-19 Serosurvey. We recently tested you to see if you had antibodies to COVID-19. &lt;/p&gt;&lt;p style=&quot;margin: 0in; font-size: 11pt; font-family: Calibri, sans-serif; color: #212121; font-variant-ligatures: normal; font-variant-caps: normal; font-weight: 400; letter-spacing: normal; orphans: 2; text-align: start; text-indent: 0px; text-transform: none; white-space: normal; widows: 2; word-spacing: 0px; -webkit-text-stroke-width: 0px; background-color: #ffffff;&quot;&gt; &lt;/p&gt;&lt;p style=&quot;margin: 0in; font-size: 11pt; font-family: Calibri, sans-serif; color: #212121; font-variant-ligatures: normal; font-variant-caps: normal; font-weight: 400; letter-spacing: normal; orphans: 2; text-align: start; text-indent: 0px; text-transform: none; white-space: normal; widows: 2; word-spacing: 0px; -webkit-text-stroke-width: 0px; background-color: #ffffff;&quot;&gt;Please access your results here:&lt;/p&gt;&lt;p style=&quot;margin: 0in; font-size: 11pt; font-family: Calibri, sans-serif; color: #212121; font-variant-ligatures: normal; font-variant-caps: normal; font-weight: 400; letter-spacing: normal; orphans: 2; text-align: start; text-indent: 0px; text-transform: none; white-space: normal; widows: 2; word-spacing: 0px; -webkit-text-stroke-width: 0px; background-color: #ffffff;&quot;&gt; &lt;/p&gt;&lt;p style=&quot;margin: 0in; font-size: 11pt; font-family: Calibri, sans-serif; color: #212121; font-variant-ligatures: normal; font-variant-caps: normal; font-weight: 400; letter-spacing: normal; orphans: 2; text-align: start; text-indent: 0px; text-transform: none; white-space: normal; widows: 2; word-spacing: 0px; -webkit-text-stroke-width: 0px; background-color: #ffffff;&quot;&gt;&lt;a href=&quot;[survey-url]&quot;&gt;Test Results&lt;/a&gt; &lt;/p&gt;&lt;p style=&quot;margin: 0in; font-size: 11pt; font-family: Calibri, sans-serif; color: #212121; font-variant-ligatures: normal; font-variant-caps: normal; font-weight: 400; letter-spacing: normal; orphans: 2; text-align: start; text-indent: 0px; text-transform: none; white-space: normal; widows: 2; word-spacing: 0px; -webkit-text-stroke-width: 0px; background-color: #ffffff;&quot;&gt; &lt;/p&gt;&lt;p style=&quot;margin: 0in; font-size: 11pt; font-family: Calibri, sans-serif; color: #212121; font-variant-ligatures: normal; font-variant-caps: normal; font-weight: 400; letter-spacing: normal; orphans: 2; text-align: start; text-indent: 0px; text-transform: none; white-space: normal; widows: 2; word-spacing: 0px; -webkit-text-stroke-width: 0px; background-color: #ffffff;&quot;&gt;Please have at hand your &lt;strong&gt;study ID&lt;/strong&gt; which you will need to login and view your results. As a reminder, your study ID is your middle initial followed by the last four digits of your phone number and the day of the month that you were born on with an underscore between each field (e.g. A_1111_01).&lt;/p&gt;&lt;p style=&quot;margin: 0in; font-size: 11pt; font-family: Calibri, sans-serif; color: #212121; font-variant-ligatures: normal; font-variant-caps: normal; font-weight: 400; letter-spacing: normal; orphans: 2; text-align: start; text-indent: 0px; text-transform: none; white-space: normal; widows: 2; word-spacing: 0px; -webkit-text-stroke-width: 0px; background-color: #ffffff;&quot;&gt; &lt;/p&gt;&lt;p style=&quot;margin: 0in; font-size: 11pt; font-family: Calibri, sans-serif; color: #212121; font-variant-ligatures: normal; font-variant-caps: normal; font-weight: 400; letter-spacing: normal; orphans: 2; text-align: start; text-indent: 0px; text-transform: none; white-space: normal; widows: 2; word-spacing: 0px; -webkit-text-stroke-width: 0px; background-color: #ffffff;&quot;&gt;With thanks,&lt;/p&gt;&lt;p style=&quot;margin: 0in; font-size: 11pt; font-family: Calibri, sans-serif; color: #212121; font-variant-ligatures: normal; font-variant-caps: normal; font-weight: 400; letter-spacing: normal; orphans: 2; text-align: start; text-indent: 0px; text-transform: none; white-space: normal; widows: 2; word-spacing: 0px; -webkit-text-stroke-width: 0px; background-color: #ffffff;&quot;&gt;-The IU COVID-19 Serosurvey Team&lt;/p&gt;&lt;p style=&quot;margin: 0in; font-size: 11pt; font-family: Calibri, sans-serif; color: #212121; font-variant-ligatures: normal; font-variant-caps: normal; font-weight: 400; letter-spacing: normal; orphans: 2; text-align: start; text-indent: 0px; text-transform: none; white-space: normal; widows: 2; word-spacing: 0px; -webkit-text-stroke-width: 0px; background-color: #ffffff; vertical-align: baseline;&quot;&gt;Dr. Molly Rosenberg &lt;/p&gt;&lt;p style=&quot;margin: 0in; font-size: 11pt; font-family: Calibri, sans-serif; color: #212121; font-variant-ligatures: normal; font-variant-caps: normal; font-weight: 400; letter-spacing: normal; orphans: 2; text-align: start; text-indent: 0px; text-transform: none; white-space: normal; widows: 2; word-spacing: 0px; -webkit-text-stroke-width: 0px; background-color: #ffffff; vertical-align: baseline;&quot;&gt;Dr. Christina Ludema &lt;/p&gt;&lt;p style=&quot;margin: 0in; font-size: 11pt; font-family: Calibri, sans-serif; color: #212121; font-variant-ligatures: normal; font-variant-caps: normal; font-weight: 400; letter-spacing: normal; orphans: 2; text-align: start; text-indent: 0px; text-transform: none; white-space: normal; widows: 2; word-spacing: 0px; -webkit-text-stroke-width: 0px; background-color: #ffffff; vertical-align: baseline;&quot;&gt;Dr. Jon Macy &lt;/p&gt;&lt;p style=&quot;margin: 0in; font-size: 11pt; font-family: Calibri, sans-serif; color: #212121; font-variant-ligatures: normal; font-variant-caps: normal; font-weight: 400; letter-spacing: normal; orphans: 2; text-align: start; text-indent: 0px; text-transform: none; white-space: normal; widows: 2; word-spacing: 0px; -webkit-text-stroke-width: 0px; background-color: #ffffff; vertical-align: baseline;&quot;&gt;Dean David Allison &lt;/p&gt;&lt;p style=&quot;margin: 0in; font-size: 11pt; font-family: Calibri, sans-serif; color: #212121; font-variant-ligatures: normal; font-variant-caps: normal; font-weight: 400; letter-spacing: normal; orphans: 2; text-align: start; text-indent: 0px; text-transform: none; white-space: normal; widows: 2; word-spacing: 0px; -webkit-text-stroke-width: 0px; background-color: #ffffff; vertical-align: baseline;&quot;&gt;Indiana University School of Public Health-Bloomington&lt;/p&gt;" email_sender="rosenmol@indiana.edu" email_sender_display="" condition_surveycomplete_survey_id="data_entry_antibody_test_endline" condition_surveycomplete_event_id="second_lab_visit_arm_1" condition_surveycomplete_instance="FIRST" condition_andor="AND" condition_logic="" condition_send_time_option="TIME_LAG" condition_send_time_lag_days="0" condition_send_time_lag_hours="12" condition_send_time_lag_minutes="0" condition_send_time_lag_field="" condition_send_time_lag_field_after="after" condition_send_next_day_type="" condition_send_next_time="" condition_send_time_exact="" delivery_type="EMAIL" reminder_type="" reminder_timelag_days="" reminder_timelag_hours="" reminder_timelag_minutes="" reminder_nextday_type="" reminder_nexttime="" reminder_exact_time="" reminder_num="0" reeval_before_send="0" event_id="group_2_test_resul_arm_1" survey_id="results_report_endline"/>
	</redcap:SurveysSchedulerGroup>
	<redcap:SurveysQueueGroup>
		<redcap:SurveysQueue active="1" auto_start="1" condition_surveycomplete_survey_id="eligibility_criteria" condition_surveycomplete_event_id="baseline_arm_1" condition_andor="AND" condition_logic="[baseline_arm_1][eligibility_age]=&quot;1&quot; and [baseline_arm_1][eligibility_student]=&quot;1&quot; and [baseline_arm_1][eligibility_student]=&quot;1&quot;" event_id="baseline_arm_1" survey_id="consent_form"/>
		<redcap:SurveysQueue active="1" auto_start="1" condition_surveycomplete_survey_id="consent_form" condition_surveycomplete_event_id="baseline_arm_1" condition_andor="AND" condition_logic="" event_id="baseline_arm_1" survey_id="respondent_contact_information"/>
		<redcap:SurveysQueue active="1" auto_start="1" condition_surveycomplete_survey_id="consent_form" condition_surveycomplete_event_id="baseline_arm_1" condition_andor="AND" condition_logic="" event_id="baseline_arm_1" survey_id="schedule_lab_visit"/>
		<redcap:SurveysQueue active="1" auto_start="1" condition_surveycomplete_survey_id="consent_form" condition_surveycomplete_event_id="baseline_arm_1" condition_andor="AND" condition_logic="" event_id="baseline_arm_1" survey_id="respondent_demographics"/>
		<redcap:SurveysQueue active="1" auto_start="1" condition_surveycomplete_survey_id="consent_form" condition_surveycomplete_event_id="baseline_arm_1" condition_andor="AND" condition_logic="" event_id="baseline_arm_1" survey_id="covid_risk_and_protective_behaviors"/>
		<redcap:SurveysQueue active="1" auto_start="1" condition_surveycomplete_survey_id="consent_form" condition_surveycomplete_event_id="baseline_arm_1" condition_andor="AND" condition_logic="" event_id="baseline_arm_1" survey_id="covid_testing_history"/>
		<redcap:SurveysQueue active="1" auto_start="1" condition_surveycomplete_survey_id="consent_form" condition_surveycomplete_event_id="baseline_arm_1" condition_andor="AND" condition_logic="" event_id="baseline_arm_1" survey_id="alcohol_history"/>
		<redcap:SurveysQueue active="1" auto_start="1" condition_surveycomplete_survey_id="consent_form" condition_surveycomplete_event_id="baseline_arm_1" condition_andor="AND" condition_logic="" event_id="baseline_arm_1" survey_id="nicotine_use"/>
		<redcap:SurveysQueue active="1" auto_start="1" condition_surveycomplete_survey_id="consent_form" condition_surveycomplete_event_id="baseline_arm_1" condition_andor="AND" condition_logic="" event_id="baseline_arm_1" survey_id="personality_scales"/>
		<redcap:SurveysQueue active="1" auto_start="1" condition_surveycomplete_survey_id="consent_form" condition_surveycomplete_event_id="baseline_arm_1" condition_andor="AND" condition_logic="" event_id="baseline_arm_1" survey_id="physical_distancing"/>
		<redcap:SurveysQueue active="1" auto_start="1" condition_surveycomplete_survey_id="consent_form" condition_surveycomplete_event_id="baseline_arm_1" condition_andor="AND" condition_logic="" event_id="baseline_arm_1" survey_id="reminder"/>
	</redcap:SurveysQueueGroup>
	<redcap:UserRolesGroup>
		<redcap:UserRoles role_name="Data entry person" lock_record="0" lock_record_multiform="0" lock_record_customize="0" data_export_tool="0" data_import_tool="0" data_comparison_tool="0" data_logging="0" file_repository="1" double_data="0" user_rights="0" data_access_groups="0" graphical="0" reports="1" design="0" calendar="1" data_entry="[eligibility_criteria,0][consent_form,2][respondent_contact_information,0][schedule_lab_visit,2][respondent_demographics,0][covid_risk_and_protective_behaviors,0][covid_testing_history,0][alcohol_history,0][nicotine_use,0][personality_scales,0][physical_distancing,0][reminder,0][antibody_test_baseline,3][results_report_baseline,0][covid_risk_and_protective_behaviors_b25924,0][alcohol_history_8b3ad0,0][nicotine_use_6c45e9,0][miscellaneous,0][calculated_compensation,3][data_entry_antibody_test_endline,3][results_report_endline,1]" api_export="0" api_import="0" mobile_app="0" mobile_app_download_data="0" record_create="1" record_rename="0" record_delete="0" dts="0" participants="0" data_quality_design="0" data_quality_execute="0" data_quality_resolution="1" random_setup="0" random_dashboard="0" random_perform="1" realtime_webservice_mapping="0" realtime_webservice_adjudicate="0" external_module_config=""/>
		<redcap:UserRoles role_name="Investigators" lock_record="0" lock_record_multiform="0" lock_record_customize="0" data_export_tool="1" data_import_tool="1" data_comparison_tool="0" data_logging="0" file_repository="1" double_data="0" user_rights="1" data_access_groups="0" graphical="1" reports="1" design="1" calendar="1" data_entry="[eligibility_criteria,3][consent_form,3][respondent_contact_information,3][schedule_lab_visit,3][respondent_demographics,2][covid_risk_and_protective_behaviors,2][covid_testing_history,2][alcohol_history,2][nicotine_use,2][personality_scales,2][physical_distancing,2][reminder,2][antibody_test_baseline,1][results_report_baseline,1][covid_risk_and_protective_behaviors_b25924,1][alcohol_history_8b3ad0,1][nicotine_use_6c45e9,1][miscellaneous,1][calculated_compensation,1][data_entry_antibody_test_endline,1][results_report_endline,1]" api_export="0" api_import="0" mobile_app="0" mobile_app_download_data="0" record_create="1" record_rename="1" record_delete="1" dts="0" participants="1" data_quality_design="1" data_quality_execute="1" data_quality_resolution="1" random_setup="1" random_dashboard="1" random_perform="1" realtime_webservice_mapping="0" realtime_webservice_adjudicate="0" external_module_config=""/>
	</redcap:UserRolesGroup>
	<redcap:ReportsGroup>
		<redcap:Reports title="E-cig Report -Draft" report_order="1" user_access="ALL" user_edit_access="ALL" description="" combine_checkbox_values="0" output_dags="0" output_survey_fields="0" output_missing_data_codes="0" remove_line_breaks_in_values="1" orderby_field1="" orderby_sort1="" orderby_field2="" orderby_sort2="" orderby_field3="" orderby_sort3="" advanced_logic="" filter_type="RECORD" dynamic_filter1="" dynamic_filter2="" dynamic_filter3="" fields="" limiter_fields="" limiter_dags="" limiter_events="" limiter_logic="" user_access_users="" user_access_roles="" user_access_dags="" user_edit_access_users="" user_edit_access_roles="" user_edit_access_dags="" redcap_reports_fields="record_id,nicotin_use,nicotin_use_cig_n,nicotin_use_ecig_n,nicotin_use_other_n,nicotine_use_complete" redcap_reports_filter_dags="" redcap_reports_filter_events="baseline_arm_1" ID="797f574b11139cb0afc8a1173c4b90cd79a3db66"/>
		<redcap:Reports title="E-cig &amp; Sero Report -Draft" report_order="2" user_access="ALL" user_edit_access="ALL" description="" combine_checkbox_values="0" output_dags="0" output_survey_fields="0" output_missing_data_codes="0" remove_line_breaks_in_values="1" orderby_field1="" orderby_sort1="" orderby_field2="" orderby_sort2="" orderby_field3="" orderby_sort3="" advanced_logic="" filter_type="RECORD" dynamic_filter1="" dynamic_filter2="" dynamic_filter3="" fields="" limiter_fields="" limiter_dags="" limiter_events="" limiter_logic="" user_access_users="" user_access_roles="" user_access_dags="" user_edit_access_users="" user_edit_access_roles="" user_edit_access_dags="" redcap_reports_fields="record_id,test_result,nicotin_use,nicotin_use_cig_n,nicotin_use_ecig_n,nicotin_use_other_n,nicotine_use_complete" redcap_reports_filter_dags="" redcap_reports_filter_events="baseline_arm_1,group_1_test_resul_arm_1,lab_visit_arm_1" ID="cf5f4bb987d2cacb5e54cea9fd9598873fe9dfc7"/>
		<redcap:Reports title="Endline antibody" report_order="3" user_access="ALL" user_edit_access="ALL" description="" combine_checkbox_values="0" output_dags="0" output_survey_fields="0" output_missing_data_codes="0" remove_line_breaks_in_values="1" orderby_field1="record_id" orderby_sort1="ASC" orderby_field2="" orderby_sort2="" orderby_field3="" orderby_sort3="" advanced_logic="" filter_type="RECORD" dynamic_filter1="" dynamic_filter2="" dynamic_filter3="" fields="" limiter_fields="" limiter_dags="" limiter_events="" limiter_logic="" user_access_users="" user_access_roles="" user_access_dags="" user_edit_access_users="" user_edit_access_roles="" user_edit_access_dags="" redcap_reports_fields="record_id,record_id2_lab2,study_id,field_worker_lab2,lab_visit_time_lab2,igg_lab2,igm_lab2,test_unreadable_lab2,test_result_lab2,data_entry_antibody_test_endline_complete" redcap_reports_filter_dags="" redcap_reports_filter_events="second_lab_visit_arm_1" ID="227dffc180ec3110ea18ec92c2fc9e513d0f4f29"/>
		<redcap:Reports title="Nicotine Follow-up" report_order="4" user_access="ALL" user_edit_access="ALL" description="" combine_checkbox_values="0" output_dags="0" output_survey_fields="0" output_missing_data_codes="0" remove_line_breaks_in_values="1" orderby_field1="" orderby_sort1="" orderby_field2="" orderby_sort2="" orderby_field3="" orderby_sort3="" advanced_logic="" filter_type="RECORD" dynamic_filter1="" dynamic_filter2="" dynamic_filter3="" fields="" limiter_fields="" limiter_dags="" limiter_events="" limiter_logic="" user_access_users="" user_access_roles="" user_access_dags="" user_edit_access_users="" user_edit_access_roles="" user_edit_access_dags="" redcap_reports_fields="record_id,nicotin_use,nicotin_use_cig_n,nicotin_use_ecig_n,nicotin_use_other_n,nicotine_use_complete,nicotin_use_e20ad8,nicotin_use_cig_n_48d39f,nicotin_use_ecig_n_450e33,nicotin_use_other_n_4ca1bd,nicotine_use_6c45e9_complete,test_result,test_result_lab2" redcap_reports_filter_dags="" redcap_reports_filter_events="baseline_arm_1,followup_1_2_weeks_arm_1,followup_2_4_weeks_arm_1,followup_3_6_weeks_arm_1,followup_4_8_weeks_arm_1,lab_visit_arm_1,second_lab_visit_arm_1" ID="5e034d6847f691586f80ff8a1b6ae9a2c6e68159"/>
		<redcap:Reports title="Test Follow up view" report_order="5" user_access="ALL" user_edit_access="ALL" description="" combine_checkbox_values="0" output_dags="0" output_survey_fields="0" output_missing_data_codes="0" remove_line_breaks_in_values="1" orderby_field1="" orderby_sort1="" orderby_field2="" orderby_sort2="" orderby_field3="" orderby_sort3="" advanced_logic="" filter_type="RECORD" dynamic_filter1="" dynamic_filter2="" dynamic_filter3="" fields="" limiter_fields="" limiter_dags="" limiter_events="" limiter_logic="" user_access_users="" user_access_roles="" user_access_dags="" user_edit_access_users="" user_edit_access_roles="" user_edit_access_dags="" redcap_reports_fields="record_id,nicotin_use_e20ad8,nicotin_use_cig_n_48d39f,nicotin_use_ecig_n_450e33,nicotin_use_other_n_4ca1bd,nicotine_use_6c45e9_complete" redcap_reports_filter_dags="" redcap_reports_filter_events="" ID="01be93b47e62c4a1781b7f11e03cf35b8c50f9fa"/>
		<redcap:Reports title="Baseline, Nicotine, and Endline" report_order="6" user_access="ALL" user_edit_access="ALL" description="Looking to compare the seroconversion among negative baseline participants" combine_checkbox_values="0" output_dags="0" output_survey_fields="0" output_missing_data_codes="0" remove_line_breaks_in_values="1" orderby_field1="record_id" orderby_sort1="ASC" orderby_field2="" orderby_sort2="" orderby_field3="" orderby_sort3="" advanced_logic="" filter_type="RECORD" dynamic_filter1="" dynamic_filter2="" dynamic_filter3="" fields="" limiter_fields="" limiter_dags="" limiter_events="" limiter_logic="" user_access_users="" user_access_roles="" user_access_dags="" user_edit_access_users="" user_edit_access_roles="" user_edit_access_dags="" redcap_reports_fields="record_id,nicotin_use,nicotin_use_cig_n,nicotin_use_ecig_n,nicotin_use_other_n,nicotine_use_complete,test_result,antibody_test_baseline_complete,test_result_lab2,data_entry_antibody_test_endline_complete" redcap_reports_filter_dags="" redcap_reports_filter_events="" ID="a14fece5ef39eedc49f875fdb7e28a819d592137"/>
		<redcap:Reports title="Endline results" report_order="7" user_access="ALL" user_edit_access="ALL" description="" combine_checkbox_values="0" output_dags="0" output_survey_fields="0" output_missing_data_codes="0" remove_line_breaks_in_values="1" orderby_field1="record_id" orderby_sort1="ASC" orderby_field2="" orderby_sort2="" orderby_field3="" orderby_sort3="" advanced_logic="" filter_type="RECORD" dynamic_filter1="" dynamic_filter2="" dynamic_filter3="" fields="" limiter_fields="" limiter_dags="" limiter_events="" limiter_logic="" user_access_users="" user_access_roles="" user_access_dags="" user_edit_access_users="" user_edit_access_roles="" user_edit_access_dags="" redcap_reports_fields="record_id,test_result_lab2,data_entry_antibody_test_endline_complete" redcap_reports_filter_dags="" redcap_reports_filter_events="second_lab_visit_arm_1" ID="9420d99e0036de6507deef5faa0b1a975361033a"/>
	</redcap:ReportsGroup>
	<redcap:RecordDashboardsGroup>
		<redcap:RecordDashboards title="Fake records" description="" filter_logic="[baseline_arm_1][record_id]&gt;7500" orientation="H" group_by="event" selected_forms_events="Array:" arm="" sort_event_id="baseline_arm_1" sort_field_name="record_id" sort_order="ASC"/>
		<redcap:RecordDashboards title="Invalids" description="" filter_logic="[lab_visit_arm_1][test_result]=2" orientation="H" group_by="event" selected_forms_events="Array:" arm="" sort_event_id="baseline_arm_1" sort_field_name="record_id" sort_order="ASC"/>
		<redcap:RecordDashboards title="Monday 9/21 tests" description="" filter_logic="[baseline_arm_1][meet_time_1]&gt;30 AND [baseline_arm_1][meet_time_1]&lt;46" orientation="H" group_by="event" selected_forms_events="Array:" arm="" sort_event_id="baseline_arm_1" sort_field_name="record_id" sort_order="ASC"/>
		<redcap:RecordDashboards title="Negatives" description="" filter_logic="[lab_visit_arm_1][test_result]=0" orientation="H" group_by="event" selected_forms_events="lab_visit_arm_1:antibody_test_baseline,group_1_test_resul_arm_1:results_report_baseline,group_2_test_resul_arm_1:results_report_baseline" arm="" sort_event_id="baseline_arm_1" sort_field_name="record_id" sort_order="ASC"/>
		<redcap:RecordDashboards title="Partials" description="" filter_logic="[baseline_arm_1][consent_form_complete]=2 AND ([baseline_arm_1][respondent_contact_information_complete]=0 OR [baseline_arm_1][respondent_demographics_complete]=0 OR [baseline_arm_1][covid_risk_and_protective_behaviors_complete]=0 OR [baseline_arm_1][covid_testing_history_complete]=0 OR [baseline_arm_1][alcohol_history_complete]=0 OR [baseline_arm_1][nicotine_use_complete]=0 OR [baseline_arm_1][personality_scales_complete]=0 OR [baseline_arm_1][physical_distancing_complete]=0)" orientation="H" group_by="event" selected_forms_events="Array:" arm="" sort_event_id="baseline_arm_1" sort_field_name="record_id" sort_order="ASC"/>
		<redcap:RecordDashboards title="Partials - eligible but no consent" description="" filter_logic="([baseline_arm_1][eligibility_resident]=1 OR [baseline_arm_1][eligibility_resident]=2) AND [baseline_arm_1][consent_form_complete]=0" orientation="H" group_by="event" selected_forms_events="Array:" arm="" sort_event_id="baseline_arm_1" sort_field_name="record_id" sort_order="ASC"/>
		<redcap:RecordDashboards title="Positives by arm" description="" filter_logic="[lab_visit_arm_1][test_result]=1" orientation="H" group_by="event" selected_forms_events="lab_visit_arm_1:antibody_test_baseline,group_1_test_resul_arm_1:results_report_baseline,group_2_test_resul_arm_1:results_report_baseline" arm="" sort_event_id="lab_visit_arm_1" sort_field_name="record_id" sort_order="ASC"/>
		<redcap:RecordDashboards title="Wednesday 9/16 Tests" description="" filter_logic="[baseline_arm_1][meet_time_1]&gt;15 AND [baseline_arm_1][meet_time_1]&lt;31" orientation="H" group_by="event" selected_forms_events="Array:" arm="" sort_event_id="baseline_arm_1" sort_field_name="record_id" sort_order="ASC"/>
		<redcap:RecordDashboards title="Wednesday 9/23 Tests" description="" filter_logic="[baseline_arm_1][meet_time_1]&gt;45 AND [baseline_arm_1][meet_time_1]&lt;61" orientation="H" group_by="event" selected_forms_events="Array:" arm="" sort_event_id="baseline_arm_1" sort_field_name="record_id" sort_order="ASC"/>
		<redcap:RecordDashboards title="Wednesday 9/30" description="" filter_logic="[baseline_arm_1][meet_time_1]&gt;60" orientation="H" group_by="event" selected_forms_events="Array:" arm="" sort_event_id="baseline_arm_1" sort_field_name="record_id" sort_order="ASC"/>
	</redcap:RecordDashboardsGroup>
</GlobalVariables>
<MetaDataVersion OID="Metadata.BaselineSurveyIUAntibodyStudy_2021-03-05_1958" Name="Baseline survey (IU antibody study)" redcap:RecordIdField="record_id">
	<Protocol>
		<StudyEventRef StudyEventOID="Event.baseline_arm_1" OrderNumber="1" Mandatory="No"/>
		<StudyEventRef StudyEventOID="Event.lab_visit_arm_1" OrderNumber="2" Mandatory="No"/>
		<StudyEventRef StudyEventOID="Event.group_1_test_resul_arm_1" OrderNumber="3" Mandatory="No"/>
		<StudyEventRef StudyEventOID="Event.followup_1_2_weeks_arm_1" OrderNumber="4" Mandatory="No"/>
		<StudyEventRef StudyEventOID="Event.followup_2_4_weeks_arm_1" OrderNumber="5" Mandatory="No"/>
		<StudyEventRef StudyEventOID="Event.followup_3_6_weeks_arm_1" OrderNumber="6" Mandatory="No"/>
		<StudyEventRef StudyEventOID="Event.followup_4_8_weeks_arm_1" OrderNumber="7" Mandatory="No"/>
		<StudyEventRef StudyEventOID="Event.group_2_test_resul_arm_1" OrderNumber="8" Mandatory="No"/>
		<StudyEventRef StudyEventOID="Event.second_lab_visit_arm_1" OrderNumber="9" Mandatory="No"/>
		<StudyEventRef StudyEventOID="Event.compensation_arm_1" OrderNumber="10" Mandatory="No"/>
	</Protocol>
	<StudyEventDef OID="Event.baseline_arm_1" Name="Baseline" Type="Common" Repeating="No" redcap:EventName="Baseline" redcap:CustomEventLabel="" redcap:UniqueEventName="baseline_arm_1" redcap:ArmNum="1" redcap:ArmName="Arm 1" redcap:DayOffset="1" redcap:OffsetMin="0" redcap:OffsetMax="0">
		<FormRef FormOID="Form.eligibility_criteria" OrderNumber="1" Mandatory="No" redcap:FormName="eligibility_criteria"/>
		<FormRef FormOID="Form.consent_form" OrderNumber="2" Mandatory="No" redcap:FormName="consent_form"/>
		<FormRef FormOID="Form.respondent_contact_information" OrderNumber="3" Mandatory="No" redcap:FormName="respondent_contact_information"/>
		<FormRef FormOID="Form.schedule_lab_visit" OrderNumber="4" Mandatory="No" redcap:FormName="schedule_lab_visit"/>
		<FormRef FormOID="Form.respondent_demographics" OrderNumber="5" Mandatory="No" redcap:FormName="respondent_demographics"/>
		<FormRef FormOID="Form.covid_risk_and_protective_behaviors" OrderNumber="6" Mandatory="No" redcap:FormName="covid_risk_and_protective_behaviors"/>
		<FormRef FormOID="Form.covid_testing_history" OrderNumber="7" Mandatory="No" redcap:FormName="covid_testing_history"/>
		<FormRef FormOID="Form.alcohol_history" OrderNumber="8" Mandatory="No" redcap:FormName="alcohol_history"/>
		<FormRef FormOID="Form.nicotine_use" OrderNumber="9" Mandatory="No" redcap:FormName="nicotine_use"/>
		<FormRef FormOID="Form.personality_scales" OrderNumber="10" Mandatory="No" redcap:FormName="personality_scales"/>
		<FormRef FormOID="Form.physical_distancing" OrderNumber="11" Mandatory="No" redcap:FormName="physical_distancing"/>
		<FormRef FormOID="Form.reminder" OrderNumber="12" Mandatory="No" redcap:FormName="reminder"/>
	</StudyEventDef>
	<StudyEventDef OID="Event.lab_visit_arm_1" Name="Lab Visit" Type="Common" Repeating="No" redcap:EventName="Lab Visit" redcap:CustomEventLabel="" redcap:UniqueEventName="lab_visit_arm_1" redcap:ArmNum="1" redcap:ArmName="Arm 1" redcap:DayOffset="2" redcap:OffsetMin="0" redcap:OffsetMax="0">
		<FormRef FormOID="Form.antibody_test_baseline" OrderNumber="1" Mandatory="No" redcap:FormName="antibody_test_baseline"/>
	</StudyEventDef>
	<StudyEventDef OID="Event.group_1_test_resul_arm_1" Name="Group 1 Test Results" Type="Common" Repeating="No" redcap:EventName="Group 1 Test Results" redcap:CustomEventLabel="" redcap:UniqueEventName="group_1_test_resul_arm_1" redcap:ArmNum="1" redcap:ArmName="Arm 1" redcap:DayOffset="3" redcap:OffsetMin="0" redcap:OffsetMax="0">
		<FormRef FormOID="Form.results_report_baseline" OrderNumber="1" Mandatory="No" redcap:FormName="results_report_baseline"/>
	</StudyEventDef>
	<StudyEventDef OID="Event.followup_1_2_weeks_arm_1" Name="Follow-up 1 (~2 weeks)" Type="Common" Repeating="No" redcap:EventName="Follow-up 1 (~2 weeks)" redcap:CustomEventLabel="" redcap:UniqueEventName="followup_1_2_weeks_arm_1" redcap:ArmNum="1" redcap:ArmName="Arm 1" redcap:DayOffset="4" redcap:OffsetMin="0" redcap:OffsetMax="0">
		<FormRef FormOID="Form.covid_risk_and_protective_behaviors_b25924" OrderNumber="1" Mandatory="No" redcap:FormName="covid_risk_and_protective_behaviors_b25924"/>
		<FormRef FormOID="Form.alcohol_history_8b3ad0" OrderNumber="2" Mandatory="No" redcap:FormName="alcohol_history_8b3ad0"/>
		<FormRef FormOID="Form.nicotine_use_6c45e9" OrderNumber="3" Mandatory="No" redcap:FormName="nicotine_use_6c45e9"/>
		<FormRef FormOID="Form.miscellaneous" OrderNumber="4" Mandatory="No" redcap:FormName="miscellaneous"/>
	</StudyEventDef>
	<StudyEventDef OID="Event.followup_2_4_weeks_arm_1" Name="Follow-up 2 (~4 weeks)" Type="Common" Repeating="No" redcap:EventName="Follow-up 2 (~4 weeks)" redcap:CustomEventLabel="" redcap:UniqueEventName="followup_2_4_weeks_arm_1" redcap:ArmNum="1" redcap:ArmName="Arm 1" redcap:DayOffset="5" redcap:OffsetMin="0" redcap:OffsetMax="0">
		<FormRef FormOID="Form.covid_risk_and_protective_behaviors_b25924" OrderNumber="1" Mandatory="No" redcap:FormName="covid_risk_and_protective_behaviors_b25924"/>
		<FormRef FormOID="Form.alcohol_history_8b3ad0" OrderNumber="2" Mandatory="No" redcap:FormName="alcohol_history_8b3ad0"/>
		<FormRef FormOID="Form.nicotine_use_6c45e9" OrderNumber="3" Mandatory="No" redcap:FormName="nicotine_use_6c45e9"/>
		<FormRef FormOID="Form.miscellaneous" OrderNumber="4" Mandatory="No" redcap:FormName="miscellaneous"/>
	</StudyEventDef>
	<StudyEventDef OID="Event.followup_3_6_weeks_arm_1" Name="Follow-up 3 (~6 weeks)" Type="Common" Repeating="No" redcap:EventName="Follow-up 3 (~6 weeks)" redcap:CustomEventLabel="" redcap:UniqueEventName="followup_3_6_weeks_arm_1" redcap:ArmNum="1" redcap:ArmName="Arm 1" redcap:DayOffset="6" redcap:OffsetMin="0" redcap:OffsetMax="0">
		<FormRef FormOID="Form.covid_risk_and_protective_behaviors_b25924" OrderNumber="1" Mandatory="No" redcap:FormName="covid_risk_and_protective_behaviors_b25924"/>
		<FormRef FormOID="Form.alcohol_history_8b3ad0" OrderNumber="2" Mandatory="No" redcap:FormName="alcohol_history_8b3ad0"/>
		<FormRef FormOID="Form.nicotine_use_6c45e9" OrderNumber="3" Mandatory="No" redcap:FormName="nicotine_use_6c45e9"/>
		<FormRef FormOID="Form.miscellaneous" OrderNumber="4" Mandatory="No" redcap:FormName="miscellaneous"/>
	</StudyEventDef>
	<StudyEventDef OID="Event.followup_4_8_weeks_arm_1" Name="Follow-up 4 (~8 weeks)" Type="Common" Repeating="No" redcap:EventName="Follow-up 4 (~8 weeks)" redcap:CustomEventLabel="" redcap:UniqueEventName="followup_4_8_weeks_arm_1" redcap:ArmNum="1" redcap:ArmName="Arm 1" redcap:DayOffset="7" redcap:OffsetMin="0" redcap:OffsetMax="0">
		<FormRef FormOID="Form.covid_risk_and_protective_behaviors_b25924" OrderNumber="1" Mandatory="No" redcap:FormName="covid_risk_and_protective_behaviors_b25924"/>
		<FormRef FormOID="Form.alcohol_history_8b3ad0" OrderNumber="2" Mandatory="No" redcap:FormName="alcohol_history_8b3ad0"/>
		<FormRef FormOID="Form.nicotine_use_6c45e9" OrderNumber="3" Mandatory="No" redcap:FormName="nicotine_use_6c45e9"/>
		<FormRef FormOID="Form.miscellaneous" OrderNumber="4" Mandatory="No" redcap:FormName="miscellaneous"/>
	</StudyEventDef>
	<StudyEventDef OID="Event.group_2_test_resul_arm_1" Name="Group 2 Test Results" Type="Common" Repeating="No" redcap:EventName="Group 2 Test Results" redcap:CustomEventLabel="" redcap:UniqueEventName="group_2_test_resul_arm_1" redcap:ArmNum="1" redcap:ArmName="Arm 1" redcap:DayOffset="8" redcap:OffsetMin="0" redcap:OffsetMax="0">
		<FormRef FormOID="Form.results_report_endline" OrderNumber="1" Mandatory="No" redcap:FormName="results_report_endline"/>
	</StudyEventDef>
	<StudyEventDef OID="Event.second_lab_visit_arm_1" Name="Second lab visit" Type="Common" Repeating="No" redcap:EventName="Second lab visit" redcap:CustomEventLabel="" redcap:UniqueEventName="second_lab_visit_arm_1" redcap:ArmNum="1" redcap:ArmName="Arm 1" redcap:DayOffset="9" redcap:OffsetMin="0" redcap:OffsetMax="0">
		<FormRef FormOID="Form.data_entry_antibody_test_endline" OrderNumber="1" Mandatory="No" redcap:FormName="data_entry_antibody_test_endline"/>
	</StudyEventDef>
	<StudyEventDef OID="Event.compensation_arm_1" Name="Compensation" Type="Common" Repeating="No" redcap:EventName="Compensation" redcap:CustomEventLabel="" redcap:UniqueEventName="compensation_arm_1" redcap:ArmNum="1" redcap:ArmName="Arm 1" redcap:DayOffset="10" redcap:OffsetMin="0" redcap:OffsetMax="0">
		<FormRef FormOID="Form.calculated_compensation" OrderNumber="1" Mandatory="No" redcap:FormName="calculated_compensation"/>
	</StudyEventDef>
	<FormDef OID="Form.eligibility_criteria" Name="Eligibility Criteria" Repeating="No" redcap:FormName="eligibility_criteria">
		<ItemGroupRef ItemGroupOID="eligibility_criteria.record_id" Mandatory="No"/>
		<ItemGroupRef ItemGroupOID="eligibility_criteria.eligibility_age" Mandatory="No"/>
		<ItemGroupRef ItemGroupOID="eligibility_criteria.eligibility_student" Mandatory="No"/>
		<ItemGroupRef ItemGroupOID="eligibility_criteria.eligibility_criteria_complete" Mandatory="No"/>
	</FormDef>
	<FormDef OID="Form.consent_form" Name="Consent Form" Repeating="No" redcap:FormName="consent_form">
		<ItemGroupRef ItemGroupOID="consent_form.first_name" Mandatory="No"/>
		<ItemGroupRef ItemGroupOID="consent_form.last_name" Mandatory="No"/>
		<ItemGroupRef ItemGroupOID="consent_form.consent_form_complete" Mandatory="No"/>
	</FormDef>
	<FormDef OID="Form.respondent_contact_information" Name="Respondent Contact Information" Repeating="No" redcap:FormName="respondent_contact_information">
		<ItemGroupRef ItemGroupOID="respondent_contact_information.cell_no" Mandatory="No"/>
		<ItemGroupRef ItemGroupOID="respondent_contact_information.middle_initial" Mandatory="No"/>
		<ItemGroupRef ItemGroupOID="respondent_contact_information.cell_no_last_4" Mandatory="No"/>
		<ItemGroupRef ItemGroupOID="respondent_contact_information.respondent_contact_information_complete" Mandatory="No"/>
	</FormDef>
	<FormDef OID="Form.schedule_lab_visit" Name="Schedule Lab Visit" Repeating="No" redcap:FormName="schedule_lab_visit">
		<ItemGroupRef ItemGroupOID="schedule_lab_visit.meet_time_1" Mandatory="No"/>
		<ItemGroupRef ItemGroupOID="schedule_lab_visit.study_id" Mandatory="No"/>
		<ItemGroupRef ItemGroupOID="schedule_lab_visit.study_id_cnfrm" Mandatory="No"/>
		<ItemGroupRef ItemGroupOID="schedule_lab_visit.schedule_lab_visit_complete" Mandatory="No"/>
	</FormDef>
	<FormDef OID="Form.respondent_demographics" Name="Respondent Demographics" Repeating="No" redcap:FormName="respondent_demographics">
		<ItemGroupRef ItemGroupOID="respondent_demographics.age" Mandatory="No"/>
		<ItemGroupRef ItemGroupOID="respondent_demographics.respondent_demographics_complete" Mandatory="No"/>
	</FormDef>
	<FormDef OID="Form.covid_risk_and_protective_behaviors" Name="COVID Risk and Protective Behaviors" Repeating="No" redcap:FormName="covid_risk_and_protective_behaviors">
		<ItemGroupRef ItemGroupOID="covid_risk_and_protective_behaviors.spnd_15_min" Mandatory="No"/>
		<ItemGroupRef ItemGroupOID="covid_risk_and_protective_behaviors.hand_wash" Mandatory="No"/>
		<ItemGroupRef ItemGroupOID="covid_risk_and_protective_behaviors.avoided_eyes" Mandatory="No"/>
		<ItemGroupRef ItemGroupOID="covid_risk_and_protective_behaviors.covid_risk_and_protective_behaviors_complete" Mandatory="No"/>
	</FormDef>
	<FormDef OID="Form.covid_testing_history" Name="COVID Testing History" Repeating="No" redcap:FormName="covid_testing_history">
		<ItemGroupRef ItemGroupOID="covid_testing_history.ever_tested" Mandatory="No"/>
		<ItemGroupRef ItemGroupOID="covid_testing_history.covid_testing_history_complete" Mandatory="No"/>
	</FormDef>
	<FormDef OID="Form.alcohol_history" Name="Alcohol History" Repeating="No" redcap:FormName="alcohol_history">
		<ItemGroupRef ItemGroupOID="alcohol_history.alc_freq_v2" Mandatory="No"/>
		<ItemGroupRef ItemGroupOID="alcohol_history.aeq1_v2" Mandatory="No"/>
		<ItemGroupRef ItemGroupOID="alcohol_history.aeq2_v2" Mandatory="No"/>
		<ItemGroupRef ItemGroupOID="alcohol_history.audit1_v2" Mandatory="No"/>
		<ItemGroupRef ItemGroupOID="alcohol_history.audit2_v2" Mandatory="No"/>
		<ItemGroupRef ItemGroupOID="alcohol_history.alcohol_history_complete" Mandatory="No"/>
	</FormDef>
	<FormDef OID="Form.nicotine_use" Name="Nicotine Use" Repeating="No" redcap:FormName="nicotine_use">
		<ItemGroupRef ItemGroupOID="nicotine_use.nicotin_use___1" Mandatory="No"/>
		<ItemGroupRef ItemGroupOID="nicotine_use.nicotine_use_complete" Mandatory="No"/>
	</FormDef>
	<FormDef OID="Form.personality_scales" Name="Personality Scales" Repeating="No" redcap:FormName="personality_scales">
		<ItemGroupRef ItemGroupOID="personality_scales.depression1" Mandatory="No"/>
		<ItemGroupRef ItemGroupOID="personality_scales.depression2" Mandatory="No"/>
		<ItemGroupRef ItemGroupOID="personality_scales.neg_urg1" Mandatory="No"/>
		<ItemGroupRef ItemGroupOID="personality_scales.neg_urg2" Mandatory="No"/>
		<ItemGroupRef ItemGroupOID="personality_scales.pos_urg1" Mandatory="No"/>
		<ItemGroupRef ItemGroupOID="personality_scales.pos_urg2" Mandatory="No"/>
		<ItemGroupRef ItemGroupOID="personality_scales.boredom_sus1" Mandatory="No"/>
		<ItemGroupRef ItemGroupOID="personality_scales.boredom_sus2" Mandatory="No"/>
		<ItemGroupRef ItemGroupOID="personality_scales.disinhibition1" Mandatory="No"/>
		<ItemGroupRef ItemGroupOID="personality_scales.disinhibition2" Mandatory="No"/>
		<ItemGroupRef ItemGroupOID="personality_scales.thrill1" Mandatory="No"/>
		<ItemGroupRef ItemGroupOID="personality_scales.thrill2" Mandatory="No"/>
		<ItemGroupRef ItemGroupOID="personality_scales.stress_scale1" Mandatory="No"/>
		<ItemGroupRef ItemGroupOID="personality_scales.stress_scale2" Mandatory="No"/>
		<ItemGroupRef ItemGroupOID="personality_scales.personality_scales_complete" Mandatory="No"/>
	</FormDef>
	<FormDef OID="Form.physical_distancing" Name="Physical Distancing" Repeating="No" redcap:FormName="physical_distancing">
		<ItemGroupRef ItemGroupOID="physical_distancing.past_month_physical_dist" Mandatory="No"/>
		<ItemGroupRef ItemGroupOID="physical_distancing.past_week_physical_dist" Mandatory="No"/>
		<ItemGroupRef ItemGroupOID="physical_distancing.plan_physical_dist" Mandatory="No"/>
		<ItemGroupRef ItemGroupOID="physical_distancing.intend_physical_dist" Mandatory="No"/>
		<ItemGroupRef ItemGroupOID="physical_distancing.physical_dist_beneficial" Mandatory="No"/>
		<ItemGroupRef ItemGroupOID="physical_distancing.physical_dist_wise" Mandatory="No"/>
		<ItemGroupRef ItemGroupOID="physical_distancing.physical_dist_important_ppl" Mandatory="No"/>
		<ItemGroupRef ItemGroupOID="physical_distancing.physical_dist_appr" Mandatory="No"/>
		<ItemGroupRef ItemGroupOID="physical_distancing.physical_dist_uptome" Mandatory="No"/>
		<ItemGroupRef ItemGroupOID="physical_distancing.physical_dist_cmplt_cntrl" Mandatory="No"/>
		<ItemGroupRef ItemGroupOID="physical_distancing.physical_distancing_complete" Mandatory="No"/>
	</FormDef>
	<FormDef OID="Form.reminder" Name="Reminder" Repeating="No" redcap:FormName="reminder">
		<ItemGroupRef ItemGroupOID="reminder.meeting_confirm" Mandatory="No"/>
		<ItemGroupRef ItemGroupOID="reminder.reminder_complete" Mandatory="No"/>
	</FormDef>
	<FormDef OID="Form.antibody_test_baseline" Name="Data Entry: Antibody Test (Baseline)" Repeating="No" redcap:FormName="antibody_test_baseline">
		<ItemGroupRef ItemGroupOID="antibody_test_baseline.record_id2" Mandatory="No"/>
		<ItemGroupRef ItemGroupOID="antibody_test_baseline.antibody_test_baseline_complete" Mandatory="No"/>
	</FormDef>
	<FormDef OID="Form.results_report_baseline" Name="Results Report Baseline" Repeating="No" redcap:FormName="results_report_baseline">
		<ItemGroupRef ItemGroupOID="results_report_baseline.text" Mandatory="No"/>
		<ItemGroupRef ItemGroupOID="results_report_baseline.results_report_baseline_complete" Mandatory="No"/>
	</FormDef>
	<FormDef OID="Form.covid_risk_and_protective_behaviors_b25924" Name="Followup: Covid Risk And Protective Behaviors" Repeating="No" redcap:FormName="covid_risk_and_protective_behaviors_b25924">
		<ItemGroupRef ItemGroupOID="covid_risk_and_protective_behaviors_b25924.text55" Mandatory="No"/>
		<ItemGroupRef ItemGroupOID="covid_risk_and_protective_behaviors_b25924.fu_1" Mandatory="No"/>
		<ItemGroupRef ItemGroupOID="covid_risk_and_protective_behaviors_b25924.fu_2" Mandatory="No"/>
		<ItemGroupRef ItemGroupOID="covid_risk_and_protective_behaviors_b25924.fu_8" Mandatory="No"/>
		<ItemGroupRef ItemGroupOID="covid_risk_and_protective_behaviors_b25924.fu_9" Mandatory="No"/>
		<ItemGroupRef ItemGroupOID="covid_risk_and_protective_behaviors_b25924.covid_risk_and_protective_behaviors_b25924_complete" Mandatory="No"/>
	</FormDef>
	<FormDef OID="Form.alcohol_history_8b3ad0" Name="Followup: Alcohol History" Repeating="No" redcap:FormName="alcohol_history_8b3ad0">
		<ItemGroupRef ItemGroupOID="alcohol_history_8b3ad0.text12" Mandatory="No"/>
		<ItemGroupRef ItemGroupOID="alcohol_history_8b3ad0.alcohol_history_8b3ad0_complete" Mandatory="No"/>
	</FormDef>
	<FormDef OID="Form.nicotine_use_6c45e9" Name="Followup: Nicotine Use" Repeating="No" redcap:FormName="nicotine_use_6c45e9">
		<ItemGroupRef ItemGroupOID="nicotine_use_6c45e9.nicotin_use_e20ad8___1" Mandatory="No"/>
		<ItemGroupRef ItemGroupOID="nicotine_use_6c45e9.nicotine_use_6c45e9_complete" Mandatory="No"/>
	</FormDef>
	<FormDef OID="Form.miscellaneous" Name="Followup: Miscellaneous" Repeating="No" redcap:FormName="miscellaneous">
		<ItemGroupRef ItemGroupOID="miscellaneous.text44" Mandatory="No"/>
		<ItemGroupRef ItemGroupOID="miscellaneous.miscellaneous_complete" Mandatory="No"/>
	</FormDef>
	<FormDef OID="Form.calculated_compensation" Name="Calculated Compensation" Repeating="No" redcap:FormName="calculated_compensation">
		<ItemGroupRef ItemGroupOID="calculated_compensation.compensation0" Mandatory="No"/>
		<ItemGroupRef ItemGroupOID="calculated_compensation.calculated_compensation_complete" Mandatory="No"/>
	</FormDef>
	<FormDef OID="Form.data_entry_antibody_test_endline" Name="Data Entry: Antibody Test (Endline)" Repeating="No" redcap:FormName="data_entry_antibody_test_endline">
		<ItemGroupRef ItemGroupOID="data_entry_antibody_test_endline.record_id2_lab2" Mandatory="No"/>
		<ItemGroupRef ItemGroupOID="data_entry_antibody_test_endline.data_entry_antibody_test_endline_complete" Mandatory="No"/>
	</FormDef>
	<FormDef OID="Form.results_report_endline" Name="Results Report Endline" Repeating="No" redcap:FormName="results_report_endline">
		<ItemGroupRef ItemGroupOID="results_report_endline.text_v2" Mandatory="No"/>
		<ItemGroupRef ItemGroupOID="results_report_endline.results_report_endline_complete" Mandatory="No"/>
	</FormDef>
	<ItemGroupDef OID="eligibility_criteria.record_id" Name="Eligibility Criteria" Repeating="No">
		<ItemRef ItemOID="record_id" Mandatory="No" redcap:Variable="record_id"/>
	</ItemGroupDef>
	<ItemGroupDef OID="eligibility_criteria.eligibility_age" Name="&lt;div class=&quot;rich-text-field-label&quot;&gt;&lt;h1 style=&quot;text-align: center;&quot;&gt;We are no longer enrolling new participants. Please do not submit this form.&lt;/h1&gt; &lt;p&gt; &lt;/p&gt;&lt;/div&gt;" Repeating="No">
		<ItemRef ItemOID="eligibility_age" Mandatory="Yes" redcap:Variable="eligibility_age"/>
	</ItemGroupDef>
	<ItemGroupDef OID="eligibility_criteria.eligibility_student" Name="Eligibility Criteria" Repeating="No">
		<ItemRef ItemOID="eligibility_student" Mandatory="Yes" redcap:Variable="eligibility_student"/>
		<ItemRef ItemOID="eligibility_resident" Mandatory="Yes" redcap:Variable="eligibility_resident"/>
	</ItemGroupDef>
	<ItemGroupDef OID="eligibility_criteria.eligibility_criteria_complete" Name="Form Status" Repeating="No">
		<ItemRef ItemOID="eligibility_criteria_complete" Mandatory="No" redcap:Variable="eligibility_criteria_complete"/>
	</ItemGroupDef>
	<ItemGroupDef OID="consent_form.first_name" Name="&lt;div class=&quot;rich-text-field-label&quot;&gt;&lt;p style=&quot;text-align: center;&quot;&gt;INDIANA UNIVERSITY INFORMED CONSENT STATEMENT FOR RESEARCH&lt;/p&gt; &lt;p style=&quot;text-align: center;&quot;&gt;Longitudinal SARS-CoV-2 antibody testing in IU undergraduate students&lt;/p&gt; &lt;p style=&quot;text-align: center;&quot;&gt;&lt;span style=&quot;font-weight: normal;&quot;&gt;A privately funded research study&lt;/span&gt;&lt;/p&gt; &lt;p style=&quot;text-align: left;&quot;&gt;ABOUT THIS RESEARCH&lt;/p&gt; &lt;p style=&quot;text-align: left;&quot;&gt;&lt;span style=&quot;font-weight: normal;&quot;&gt;You are being asked to participate in a research study. Scientists do research to answer important questions which might help change or improve the way we do things in the future. &lt;/span&gt;&lt;/p&gt; &lt;p style=&quot;text-align: left;&quot;&gt;&lt;span style=&quot;font-weight: normal;&quot;&gt;This consent form will give you information about the study to help you decide whether you want to participate. Please read this form, and ask any questions you have, before agreeing to be in the study.&lt;/span&gt;&lt;/p&gt; &lt;p style=&quot;text-align: left;&quot;&gt;TAKING PART IN THIS STUDY IS VOLUNTARY&lt;/p&gt; &lt;p style=&quot;text-align: left;&quot;&gt;&lt;span style=&quot;font-weight: normal;&quot;&gt;You may choose not to take part in the study or may choose to leave the study at any time. Deciding not to participate, or deciding to leave the study later, will not result in any penalty or loss of benefits to which you are entitled, and will not affect your relationship with Indiana University.&lt;/span&gt;&lt;/p&gt; &lt;p style=&quot;text-align: left;&quot;&gt;&lt;span style=&quot;font-weight: normal;&quot;&gt;Please review the rest of this document for more details about this study and the things you should know before making a decision about whether to participate in this study. &lt;/span&gt;&lt;/p&gt; &lt;p style=&quot;text-align: left;&quot;&gt;WHY IS THIS STUDY BEING DONE?&lt;/p&gt; &lt;p style=&quot;text-align: left;&quot;&gt;&lt;span style=&quot;font-weight: normal;&quot;&gt;The purpose of this study is to assess whether receiving the results of an antibody test changes protective behavior to avoid SARS-CoV-2 infections. Behaviors include mask-wearing, physical distancing, limiting close contacts/avoiding crowds, handwashing, and avoiding contact with high-risk individuals.&lt;/span&gt;&lt;/p&gt; &lt;p style=&quot;text-align: left;&quot;&gt;&lt;span style=&quot;font-weight: normal;&quot;&gt;You were selected as a possible participant because you are a current IU undergraduate student. All participants must be 18 years old or older, currently living in Monroe County, and a current IU undergraduate student.&lt;/span&gt;&lt;/p&gt; &lt;p style=&quot;text-align: left;&quot;&gt;&lt;span style=&quot;font-weight: normal;&quot;&gt;The study is being conducted by Indiana University’s Dr. Molly Rosenberg and Dr. Christina Ludema from the Department of Epidemiology and Biostatistics, Dr. Jon Macy from the Department of Applied Health Science, and Dean David Allison from the School of Public Health. The study is funded by donations from four private donors to the Indiana University Foundation. The antibody test kits that will be used in this study are donated by the United Arab Emirates.&lt;/span&gt;&lt;/p&gt; &lt;p style=&quot;text-align: left;&quot;&gt;HOW MANY PEOPLE WILL TAKE PART?&lt;/p&gt; &lt;p style=&quot;text-align: left;&quot;&gt;&lt;span style=&quot;font-weight: normal;&quot;&gt;If you agree to participate, you will be one of 1,700 participants taking part in this research.&lt;/span&gt;&lt;/p&gt; &lt;p style=&quot;text-align: left;&quot;&gt;WHAT WILL HAPPEN DURING THE STUDY?&lt;/p&gt; &lt;p style=&quot;text-align: left;&quot;&gt;&lt;span style=&quot;font-weight: normal;&quot;&gt;If you agree to be in the study, you will do the following things:&lt;/span&gt;&lt;/p&gt; &lt;ul&gt; &lt;li style=&quot;text-align: left;&quot;&gt;&lt;span style=&quot;font-weight: normal;&quot;&gt;Respond to a web-based baseline survey, which will take approximately 30 minutes to complete. The baseline survey is designed to collect data on participant demographics, SARS-CoV-2 protective behaviors, alcohol drinking habits, nicotine use, and personality profile.&lt;/span&gt;&lt;/li&gt; &lt;li style=&quot;text-align: left;&quot;&gt;&lt;span style=&quot;font-weight: normal;&quot;&gt;Participate in two rounds of SARS-CoV-2 serological testing, once at the beginning of the study (September 14-23) and once at the end of the study (around November 15-18). The serological testing visits will involve in-person laboratory testing for SARS-CoV-2 antibodies. The laboratory test involves a fingerstick to provide a small blood sample for the antibody test kits. Each visit will require approximately 5-10 minutes to complete.&lt;/span&gt;&lt;/li&gt; &lt;li style=&quot;text-align: left;&quot;&gt;&lt;span style=&quot;font-weight: normal;&quot;&gt;Respond to bi-weekly (i.e. every 2 weeks) follow-up web-based behavioral surveys (4 total surveys), which will take approximately 5 minutes each to complete.&lt;/span&gt;&lt;/li&gt; &lt;li style=&quot;text-align: left;&quot;&gt;&lt;span style=&quot;font-weight: normal;&quot;&gt;Receive a secure link to your test results via email. You can opt out of receiving your test results via email.&lt;/span&gt;&lt;/li&gt; &lt;/ul&gt; &lt;p style=&quot;text-align: left;&quot;&gt;&lt;span style=&quot;font-weight: normal;&quot;&gt;We will randomize all participants to a trial arm that immediately receive results (within about 24 hours) or a trial arm with a delayed provision of results (after 4 weeks). &lt;/span&gt;&lt;/p&gt; &lt;p style=&quot;text-align: left;&quot;&gt;WHAT ARE THE RISKS OF TAKING PART IN THE STUDY?&lt;/p&gt; &lt;p style=&quot;text-align: left;&quot;&gt;&lt;span style=&quot;font-weight: normal;&quot;&gt;Possible risks include: loss of confidentiality; pain, bleeding, fainting, or infection from the fingerstick; anxiety from awaiting results, negative reaction to receiving results, or potential discomfort from some survey items.&lt;/span&gt;&lt;br /&gt;&lt;br /&gt;WHAT ARE THE POTENTIAL BENEFITS OF TAKING PART IN THE STUDY?&lt;/p&gt; &lt;p style=&quot;text-align: left;&quot;&gt;&lt;span style=&quot;font-weight: normal;&quot;&gt;We don’t expect you to receive any benefit from taking part in this study, but we hope to learn things which will help scientists in the future.&lt;/span&gt;&lt;br /&gt;&lt;br /&gt;HOW WILL MY INFORMATION BE PROTECTED?&lt;/p&gt; &lt;p style=&quot;text-align: left;&quot;&gt;&lt;span style=&quot;font-weight: normal;&quot;&gt;Efforts will be made to keep your personal information confidential. Although the study team will do everything possible to protect participant information, we cannot guarantee absolute confidentiality. Your personal information may be disclosed if required by law. No information which could identify you will be shared in publications about this study. Rigorous efforts will be made to keep the personal information obtained in the study confidential. To minimize the risk of breach of confidentiality, we will use secure software to collect and store the data. The survey data and antibody test results will be collected and stored using the REDCap platform and servers. The REDCap platform has strong data security (see: &lt;a title=&quot;https://kb.iu.edu/d/bddn&quot; href=&quot;https://kb.iu.edu/d/bddn&quot; target=&quot;_blank&quot; rel=&quot;noopener&quot;&gt;https://kb.iu.edu/d/bddn&lt;/a&gt;). Additionally, for analysis, the merged dataset will be stored securely in a password-protected remote Box Health Data folder, which is designed with extra protections for protected health information (PHI) (&lt;a title=&quot;https://kb.iu.edu/d/bfrt&quot; href=&quot;https://kb.iu.edu/d/bfrt&quot; target=&quot;_blank&quot; rel=&quot;noopener&quot;&gt;https://kb.iu.edu/d/bfrt&lt;/a&gt;). &lt;/span&gt;&lt;/p&gt; &lt;p style=&quot;text-align: left;&quot;&gt;&lt;span style=&quot;font-weight: normal;&quot;&gt;Organizations that may inspect and/or copy your research records for quality assurance and data analysis include groups such as the study investigator and his/her research associates, the Indiana University Institutional Review Board or its designees, and any state or federal agencies who may need to access your medical and/or research records (as allowed by law). &lt;/span&gt;&lt;/p&gt; &lt;p style=&quot;text-align: left;&quot;&gt;WILL MY INFORMATION BE USED FOR RESEARCH IN THE FUTURE?&lt;/p&gt; &lt;p style=&quot;text-align: left;&quot;&gt;&lt;span style=&quot;font-weight: normal;&quot;&gt;Information or specimens collected from you for this study may be used for future research studies or shared with other researchers for future research. If this happens, information which could identify you will be removed before any information or specimens are shared. Since identifying information will be removed, we will not ask for your additional consent. &lt;/span&gt;&lt;br /&gt;&lt;br /&gt;WILL I BE PAID FOR PARTICIPATION?&lt;/p&gt; &lt;ul&gt; &lt;li style=&quot;text-align: left;&quot;&gt;&lt;span style=&quot;font-weight: normal;&quot;&gt;We will use a tiered compensation scheme to incentivize the sustained participation necessary for this study. You will be eligible to receive compensation of $30 total value in cash or gift cards if you complete all study procedures.&lt;/span&gt;&lt;/li&gt; &lt;li style=&quot;text-align: left;&quot;&gt;&lt;span style=&quot;font-weight: normal;&quot;&gt;Completion of the baseline survey and baseline serological testing procedures can earn participants $10. &lt;/span&gt;&lt;/li&gt; &lt;li style=&quot;text-align: left;&quot;&gt;&lt;span style=&quot;font-weight: normal;&quot;&gt;Completion of each of the four web-based behavioral surveys can earn participants $3 for a total of $12 possible compensation. &lt;/span&gt;&lt;/li&gt; &lt;li style=&quot;text-align: left;&quot;&gt;&lt;span style=&quot;font-weight: normal;&quot;&gt;Finally, completion of the endline serological testing can earn participants an additional $8. &lt;/span&gt;&lt;/li&gt; &lt;/ul&gt; &lt;p style=&quot;text-align: left;&quot;&gt;&lt;span style=&quot;font-weight: normal;&quot;&gt;The total possible value of compensation for a participant completing all study procedures is $30, with incrementally lower compensation values for those with incomplete study procedures. All compensation will be delivered to participants at the end of the study follow-up period.&lt;/span&gt;&lt;/p&gt; &lt;p style=&quot;text-align: left;&quot;&gt;WILL IT COST ME ANYTHING TO PARTICIPATE?&lt;/p&gt; &lt;p style=&quot;text-align: left;&quot;&gt;&lt;span style=&quot;font-weight: normal;&quot;&gt;There is no cost to you for taking part in this study. You will not be responsible for these study-specific costs: serological testing visits.&lt;/span&gt;&lt;/p&gt; &lt;p style=&quot;text-align: left;&quot;&gt;WHO SHOULD I CALL WITH QUESTIONS OR PROBLEMS?&lt;/p&gt; &lt;p style=&quot;text-align: left;&quot;&gt;&lt;span style=&quot;font-weight: normal;&quot;&gt;For questions about the study, contact the researcher, Dr. Rosenberg, by email at rosenmol@indiana.edu or by phone at (812) 856-2509. After business hours, or in the event of an emergency, you may also contact Dr. Rosenberg by email at rosenmol@indiana.edu or by phone at (804) 839-6884.&lt;/span&gt;&lt;/p&gt; &lt;p style=&quot;text-align: left;&quot;&gt;&lt;span style=&quot;font-weight: normal;&quot;&gt;For questions about your rights as a research participant, to discuss problems, complaints, or concerns about a research study, or to obtain information or to offer input, please contact the IU Human Subjects Office at 800-696-2949 or at &lt;a href=&quot;mailto:irb@iu.edu&quot;&gt;irb@iu.edu&lt;/a&gt;.&lt;/span&gt;&lt;/p&gt; &lt;p style=&quot;text-align: left;&quot;&gt;CAN I WITHDRAW FROM THE STUDY?&lt;/p&gt; &lt;p style=&quot;text-align: left;&quot;&gt;&lt;span style=&quot;font-weight: normal;&quot;&gt;If you decide to participate in this study, you can change your mind and decide to leave the study at any time in the future. If you decide to withdraw, call any research staff member or one of the principal investigators and inform the research staff member of your decision. Once you express that you would like to be withdrawn from the study, you will be immediately removed from the study. You will receive the dollar amount compensation up to when you withdrew according to the previously described payment arrangement.&lt;/span&gt;&lt;/p&gt; &lt;p style=&quot;text-align: left;&quot;&gt;PARTICIPANT’S CONSENT&lt;/p&gt; &lt;p style=&quot;text-align: left;&quot;&gt;&lt;span style=&quot;font-weight: normal;&quot;&gt;In consideration of all of the above, I give my consent to participate in this research study. I will be given a copy of this informed consent document to keep for my records. I agree to take part in this study.&lt;/span&gt;&lt;/p&gt;&lt;/div&gt;" Repeating="No">
		<ItemRef ItemOID="first_name" Mandatory="Yes" redcap:Variable="first_name"/>
	</ItemGroupDef>
	<ItemGroupDef OID="consent_form.last_name" Name="Consent Form" Repeating="No">
		<ItemRef ItemOID="last_name" Mandatory="Yes" redcap:Variable="last_name"/>
		<ItemRef ItemOID="e_sign" Mandatory="Yes" redcap:Variable="e_sign"/>
		<ItemRef ItemOID="e_consent_date" Mandatory="Yes" redcap:Variable="e_consent_date"/>
	</ItemGroupDef>
	<ItemGroupDef OID="consent_form.consent_form_complete" Name="Form Status" Repeating="No">
		<ItemRef ItemOID="consent_form_complete" Mandatory="No" redcap:Variable="consent_form_complete"/>
	</ItemGroupDef>
	<ItemGroupDef OID="respondent_contact_information.cell_no" Name="Respondent Contact Information" Repeating="No">
		<ItemRef ItemOID="cell_no" Mandatory="Yes" redcap:Variable="cell_no"/>
		<ItemRef ItemOID="address" Mandatory="Yes" redcap:Variable="address"/>
		<ItemRef ItemOID="email" Mandatory="Yes" redcap:Variable="email"/>
	</ItemGroupDef>
	<ItemGroupDef OID="respondent_contact_information.middle_initial" Name="&lt;div class=&quot;rich-text-field-label&quot;&gt;&lt;h5 style=&quot;text-align: center;&quot;&gt;Study ID Generator&lt;/h5&gt; &lt;p&gt;Now we are going to ask you a few questions to generate a unique study ID number that you can use while in this study to maintain your privacy.&lt;/p&gt;&lt;/div&gt;" Repeating="No">
		<ItemRef ItemOID="middle_initial" Mandatory="Yes" redcap:Variable="middle_initial"/>
	</ItemGroupDef>
	<ItemGroupDef OID="respondent_contact_information.cell_no_last_4" Name="Respondent Contact Information" Repeating="No">
		<ItemRef ItemOID="cell_no_last_4" Mandatory="Yes" redcap:Variable="cell_no_last_4"/>
		<ItemRef ItemOID="birth_month" Mandatory="Yes" redcap:Variable="birth_month"/>
	</ItemGroupDef>
	<ItemGroupDef OID="respondent_contact_information.respondent_contact_information_complete" Name="Form Status" Repeating="No">
		<ItemRef ItemOID="respondent_contact_information_complete" Mandatory="No" redcap:Variable="respondent_contact_information_complete"/>
	</ItemGroupDef>
	<ItemGroupDef OID="schedule_lab_visit.meet_time_1" Name="Schedule Lab Visit" Repeating="No">
		<ItemRef ItemOID="meet_time_1" Mandatory="Yes" redcap:Variable="meet_time_1"/>
	</ItemGroupDef>
	<ItemGroupDef OID="schedule_lab_visit.study_id" Name="&lt;div class=&quot;rich-text-field-label&quot;&gt;&lt;p style=&quot;text-align: left;&quot;&gt;&lt;span style=&quot;font-weight: normal;&quot;&gt;Please&lt;/span&gt; do not &lt;span style=&quot;font-weight: normal;&quot;&gt;come for your visit if you are experiencing COVID-19 symptoms, if you have received a positive COVID-19 test in the last two weeks, or if you have been directed to isolate or quarantine. If any of those events occur, please contact Sina Kianersi (&lt;a href=&quot;mailto:skianers@iu.edu&quot;&gt;skianers@iu.edu&lt;/a&gt;) to reschedule your visit.&lt;/span&gt;&lt;/p&gt;&lt;/div&gt;" Repeating="No">
		<ItemRef ItemOID="study_id" Mandatory="No" redcap:Variable="study_id"/>
	</ItemGroupDef>
	<ItemGroupDef OID="schedule_lab_visit.study_id_cnfrm" Name="Schedule Lab Visit" Repeating="No">
		<ItemRef ItemOID="study_id_cnfrm" Mandatory="Yes" redcap:Variable="study_id_cnfrm"/>
	</ItemGroupDef>
	<ItemGroupDef OID="schedule_lab_visit.schedule_lab_visit_complete" Name="Form Status" Repeating="No">
		<ItemRef ItemOID="schedule_lab_visit_complete" Mandatory="No" redcap:Variable="schedule_lab_visit_complete"/>
	</ItemGroupDef>
	<ItemGroupDef OID="respondent_demographics.age" Name="Respondent Demographics" Repeating="No">
		<ItemRef ItemOID="age" Mandatory="No" redcap:Variable="age"/>
		<ItemRef ItemOID="born_sex" Mandatory="No" redcap:Variable="born_sex"/>
		<ItemRef ItemOID="gender_id" Mandatory="No" redcap:Variable="gender_id"/>
		<ItemRef ItemOID="race___1" Mandatory="No" redcap:Variable="race"/>
		<ItemRef ItemOID="race___2" Mandatory="No" redcap:Variable="race"/>
		<ItemRef ItemOID="race___3" Mandatory="No" redcap:Variable="race"/>
		<ItemRef ItemOID="race___4" Mandatory="No" redcap:Variable="race"/>
		<ItemRef ItemOID="race___5" Mandatory="No" redcap:Variable="race"/>
		<ItemRef ItemOID="race___6" Mandatory="No" redcap:Variable="race"/>
		<ItemRef ItemOID="race___7" Mandatory="No" redcap:Variable="race"/>
		<ItemRef ItemOID="race___8" Mandatory="No" redcap:Variable="race"/>
		<ItemRef ItemOID="race_other" Mandatory="No" redcap:Variable="race_other"/>
		<ItemRef ItemOID="residence" Mandatory="No" redcap:Variable="residence"/>
		<ItemRef ItemOID="residence_other" Mandatory="No" redcap:Variable="residence_other"/>
		<ItemRef ItemOID="residents_n" Mandatory="No" redcap:Variable="residents_n"/>
		<ItemRef ItemOID="bedroom_n" Mandatory="No" redcap:Variable="bedroom_n"/>
		<ItemRef ItemOID="sch_year" Mandatory="No" redcap:Variable="sch_year"/>
		<ItemRef ItemOID="major_school" Mandatory="No" redcap:Variable="major_school"/>
		<ItemRef ItemOID="rel_status" Mandatory="No" redcap:Variable="rel_status"/>
		<ItemRef ItemOID="greek_mmbr" Mandatory="No" redcap:Variable="greek_mmbr"/>
		<ItemRef ItemOID="general_health" Mandatory="No" redcap:Variable="general_health"/>
		<ItemRef ItemOID="at_risk___1" Mandatory="No" redcap:Variable="at_risk"/>
		<ItemRef ItemOID="at_risk___2" Mandatory="No" redcap:Variable="at_risk"/>
		<ItemRef ItemOID="at_risk___3" Mandatory="No" redcap:Variable="at_risk"/>
		<ItemRef ItemOID="at_risk___4" Mandatory="No" redcap:Variable="at_risk"/>
		<ItemRef ItemOID="at_risk___5" Mandatory="No" redcap:Variable="at_risk"/>
		<ItemRef ItemOID="at_risk___6" Mandatory="No" redcap:Variable="at_risk"/>
		<ItemRef ItemOID="at_risk___7" Mandatory="No" redcap:Variable="at_risk"/>
		<ItemRef ItemOID="at_risk___8" Mandatory="No" redcap:Variable="at_risk"/>
		<ItemRef ItemOID="at_risk___9" Mandatory="No" redcap:Variable="at_risk"/>
		<ItemRef ItemOID="at_risk_others___1" Mandatory="No" redcap:Variable="at_risk_others"/>
		<ItemRef ItemOID="at_risk_others___2" Mandatory="No" redcap:Variable="at_risk_others"/>
		<ItemRef ItemOID="at_risk_others___3" Mandatory="No" redcap:Variable="at_risk_others"/>
		<ItemRef ItemOID="at_risk_others___4" Mandatory="No" redcap:Variable="at_risk_others"/>
		<ItemRef ItemOID="at_risk_others___5" Mandatory="No" redcap:Variable="at_risk_others"/>
		<ItemRef ItemOID="at_risk_others___6" Mandatory="No" redcap:Variable="at_risk_others"/>
		<ItemRef ItemOID="at_risk_others___7" Mandatory="No" redcap:Variable="at_risk_others"/>
		<ItemRef ItemOID="at_risk_others___8" Mandatory="No" redcap:Variable="at_risk_others"/>
		<ItemRef ItemOID="at_risk_others___9" Mandatory="No" redcap:Variable="at_risk_others"/>
		<ItemRef ItemOID="at_risk_additional___1" Mandatory="No" redcap:Variable="at_risk_additional"/>
		<ItemRef ItemOID="at_risk_additional___2" Mandatory="No" redcap:Variable="at_risk_additional"/>
		<ItemRef ItemOID="at_risk_additional___3" Mandatory="No" redcap:Variable="at_risk_additional"/>
		<ItemRef ItemOID="at_risk_additional___4" Mandatory="No" redcap:Variable="at_risk_additional"/>
		<ItemRef ItemOID="flu_vaccine" Mandatory="No" redcap:Variable="flu_vaccine"/>
		<ItemRef ItemOID="sleep_hours" Mandatory="No" redcap:Variable="sleep_hours"/>
	</ItemGroupDef>
	<ItemGroupDef OID="respondent_demographics.respondent_demographics_complete" Name="Form Status" Repeating="No">
		<ItemRef ItemOID="respondent_demographics_complete" Mandatory="No" redcap:Variable="respondent_demographics_complete"/>
	</ItemGroupDef>
	<ItemGroupDef OID="covid_risk_and_protective_behaviors.spnd_15_min" Name="COVID Risk and Protective Behaviors" Repeating="No">
		<ItemRef ItemOID="spnd_15_min" Mandatory="No" redcap:Variable="spnd_15_min"/>
		<ItemRef ItemOID="no_mask_15_min" Mandatory="No" redcap:Variable="no_mask_15_min"/>
		<ItemRef ItemOID="f_2_f_job" Mandatory="No" redcap:Variable="f_2_f_job"/>
		<ItemRef ItemOID="f_2_f_jon_hours" Mandatory="No" redcap:Variable="f_2_f_jon_hours"/>
		<ItemRef ItemOID="f_2_f_job_title" Mandatory="No" redcap:Variable="f_2_f_job_title"/>
		<ItemRef ItemOID="f_2_f_job_others" Mandatory="No" redcap:Variable="f_2_f_job_others"/>
		<ItemRef ItemOID="credit_hrs_n" Mandatory="No" redcap:Variable="credit_hrs_n"/>
		<ItemRef ItemOID="credit_hrs_in_person" Mandatory="No" redcap:Variable="credit_hrs_in_person"/>
		<ItemRef ItemOID="credit_music" Mandatory="No" redcap:Variable="credit_music"/>
		<ItemRef ItemOID="rcrtionl_sprts_freq" Mandatory="No" redcap:Variable="rcrtionl_sprts_freq"/>
		<ItemRef ItemOID="party_last_7" Mandatory="No" redcap:Variable="party_last_7"/>
		<ItemRef ItemOID="nvr_number_last_party" Mandatory="No" redcap:Variable="nvr_number_last_party"/>
	</ItemGroupDef>
	<ItemGroupDef OID="covid_risk_and_protective_behaviors.hand_wash" Name="During the &lt;u&gt;last 7 days&lt;/u&gt;, which of the following measures have you taken to prevent infection from COVID-19? 

Please respond to each item below." Repeating="No">
		<ItemRef ItemOID="hand_wash" Mandatory="No" redcap:Variable="hand_wash"/>
	</ItemGroupDef>
	<ItemGroupDef OID="covid_risk_and_protective_behaviors.avoided_eyes" Name="COVID Risk and Protective Behaviors" Repeating="No">
		<ItemRef ItemOID="avoided_eyes" Mandatory="No" redcap:Variable="avoided_eyes"/>
		<ItemRef ItemOID="used_disinfectant" Mandatory="No" redcap:Variable="used_disinfectant"/>
		<ItemRef ItemOID="avoid_social_event" Mandatory="No" redcap:Variable="avoid_social_event"/>
		<ItemRef ItemOID="stay_home" Mandatory="No" redcap:Variable="stay_home"/>
		<ItemRef ItemOID="mask_in_public" Mandatory="No" redcap:Variable="mask_in_public"/>
		<ItemRef ItemOID="physical_distancing" Mandatory="No" redcap:Variable="physical_distancing"/>
		<ItemRef ItemOID="avoid_contact_at_risk" Mandatory="No" redcap:Variable="avoid_contact_at_risk"/>
	</ItemGroupDef>
	<ItemGroupDef OID="covid_risk_and_protective_behaviors.covid_risk_and_protective_behaviors_complete" Name="Form Status" Repeating="No">
		<ItemRef ItemOID="covid_risk_and_protective_behaviors_complete" Mandatory="No" redcap:Variable="covid_risk_and_protective_behaviors_complete"/>
	</ItemGroupDef>
	<ItemGroupDef OID="covid_testing_history.ever_tested" Name="COVID Testing History" Repeating="No">
		<ItemRef ItemOID="ever_tested" Mandatory="No" redcap:Variable="ever_tested"/>
		<ItemRef ItemOID="ever_positive" Mandatory="No" redcap:Variable="ever_positive"/>
		<ItemRef ItemOID="positive_date" Mandatory="No" redcap:Variable="positive_date"/>
		<ItemRef ItemOID="symptoms" Mandatory="No" redcap:Variable="symptoms"/>
		<ItemRef ItemOID="ever_believe_positive" Mandatory="No" redcap:Variable="ever_believe_positive"/>
		<ItemRef ItemOID="ever_believe_positive_why" Mandatory="No" redcap:Variable="ever_believe_positive_why"/>
		<ItemRef ItemOID="antibody_test_ever" Mandatory="No" redcap:Variable="antibody_test_ever"/>
		<ItemRef ItemOID="antibody_test_positive" Mandatory="No" redcap:Variable="antibody_test_positive"/>
		<ItemRef ItemOID="antibody_positive_when" Mandatory="No" redcap:Variable="antibody_positive_when"/>
		<ItemRef ItemOID="know_others_infected" Mandatory="No" redcap:Variable="know_others_infected"/>
		<ItemRef ItemOID="know_covid_died" Mandatory="No" redcap:Variable="know_covid_died"/>
		<ItemRef ItemOID="prob_infection" Mandatory="No" redcap:Variable="prob_infection"/>
	</ItemGroupDef>
	<ItemGroupDef OID="covid_testing_history.covid_testing_history_complete" Name="Form Status" Repeating="No">
		<ItemRef ItemOID="covid_testing_history_complete" Mandatory="No" redcap:Variable="covid_testing_history_complete"/>
	</ItemGroupDef>
	<ItemGroupDef OID="alcohol_history.alc_freq_v2" Name="Alcohol History" Repeating="No">
		<ItemRef ItemOID="alc_freq_v2" Mandatory="No" redcap:Variable="alc_freq_v2"/>
		<ItemRef ItemOID="avg_drinks_v2" Mandatory="No" redcap:Variable="avg_drinks_v2"/>
		<ItemRef ItemOID="drink_people_n" Mandatory="No" redcap:Variable="drink_people_n"/>
	</ItemGroupDef>
	<ItemGroupDef OID="alcohol_history.aeq1_v2" Name="The following questions contain statements about the effects of alcohol.  Answer each statement according to your own personal thoughts, feelings, and beliefs about alcohol.  We&#039;re interested in what you think about alcohol, not what others might think.  Whether or not you&#039;ve had actual drinking experience, you should answer in terms of how you think alcohol affects the typical or average drinker.  By alcohol, we mean beer, wine, whiskey, liquor, rum, scotch, vodka, gin, or various alcoholic mixed drinks. 

Answer according to how much you agree or disagree with each question. " Repeating="No">
		<ItemRef ItemOID="aeq1_v2" Mandatory="No" redcap:Variable="aeq1_v2"/>
	</ItemGroupDef>
	<ItemGroupDef OID="alcohol_history.aeq2_v2" Name="Alcohol History" Repeating="No">
		<ItemRef ItemOID="aeq2_v2" Mandatory="No" redcap:Variable="aeq2_v2"/>
		<ItemRef ItemOID="aeq3_v2" Mandatory="No" redcap:Variable="aeq3_v2"/>
		<ItemRef ItemOID="aeq4_v2" Mandatory="No" redcap:Variable="aeq4_v2"/>
		<ItemRef ItemOID="aeq5_v2" Mandatory="No" redcap:Variable="aeq5_v2"/>
		<ItemRef ItemOID="aeq6_v2" Mandatory="No" redcap:Variable="aeq6_v2"/>
		<ItemRef ItemOID="aeq7_v2" Mandatory="No" redcap:Variable="aeq7_v2"/>
	</ItemGroupDef>
	<ItemGroupDef OID="alcohol_history.audit1_v2" Name="We&#039;re going to ask some further questions about your use of alcohol. Your answers will remain confidential so please be honest.
Mark that which best describes your answer to each question." Repeating="No">
		<ItemRef ItemOID="audit1_v2" Mandatory="No" redcap:Variable="audit1_v2"/>
	</ItemGroupDef>
	<ItemGroupDef OID="alcohol_history.audit2_v2" Name="Alcohol History" Repeating="No">
		<ItemRef ItemOID="audit2_v2" Mandatory="No" redcap:Variable="audit2_v2"/>
		<ItemRef ItemOID="audit3_v2" Mandatory="No" redcap:Variable="audit3_v2"/>
		<ItemRef ItemOID="audit4_v2" Mandatory="No" redcap:Variable="audit4_v2"/>
		<ItemRef ItemOID="audit5_v2" Mandatory="No" redcap:Variable="audit5_v2"/>
		<ItemRef ItemOID="audit6_v2" Mandatory="No" redcap:Variable="audit6_v2"/>
		<ItemRef ItemOID="audit7_v2" Mandatory="No" redcap:Variable="audit7_v2"/>
		<ItemRef ItemOID="audit8_v2" Mandatory="No" redcap:Variable="audit8_v2"/>
		<ItemRef ItemOID="audit9_v2" Mandatory="No" redcap:Variable="audit9_v2"/>
		<ItemRef ItemOID="audit10_v2" Mandatory="No" redcap:Variable="audit10_v2"/>
	</ItemGroupDef>
	<ItemGroupDef OID="alcohol_history.alcohol_history_complete" Name="Form Status" Repeating="No">
		<ItemRef ItemOID="alcohol_history_complete" Mandatory="No" redcap:Variable="alcohol_history_complete"/>
	</ItemGroupDef>
	<ItemGroupDef OID="nicotine_use.nicotin_use___1" Name="" Repeating="No">
		<ItemRef ItemOID="nicotin_use___1" Mandatory="No" redcap:Variable="nicotin_use"/>
		<ItemRef ItemOID="nicotin_use___2" Mandatory="No" redcap:Variable="nicotin_use"/>
		<ItemRef ItemOID="nicotin_use___3" Mandatory="No" redcap:Variable="nicotin_use"/>
		<ItemRef ItemOID="nicotin_use___4" Mandatory="No" redcap:Variable="nicotin_use"/>
		<ItemRef ItemOID="nicotin_use_cig_n" Mandatory="No" redcap:Variable="nicotin_use_cig_n"/>
		<ItemRef ItemOID="nicotin_use_ecig_n" Mandatory="No" redcap:Variable="nicotin_use_ecig_n"/>
		<ItemRef ItemOID="nicotin_use_other_n" Mandatory="No" redcap:Variable="nicotin_use_other_n"/>
	</ItemGroupDef>
	<ItemGroupDef OID="nicotine_use.nicotine_use_complete" Name="Form Status" Repeating="No">
		<ItemRef ItemOID="nicotine_use_complete" Mandatory="No" redcap:Variable="nicotine_use_complete"/>
	</ItemGroupDef>
	<ItemGroupDef OID="personality_scales.depression1" Name="Below is a list of some of the ways you may have felt or behaved.
Please indicate how often you have felt this way during the past week by checking
the appropriate box for each question." Repeating="No">
		<ItemRef ItemOID="depression1" Mandatory="No" redcap:Variable="depression1"/>
	</ItemGroupDef>
	<ItemGroupDef OID="personality_scales.depression2" Name="Personality Scales" Repeating="No">
		<ItemRef ItemOID="depression2" Mandatory="No" redcap:Variable="depression2"/>
		<ItemRef ItemOID="depression3" Mandatory="No" redcap:Variable="depression3"/>
		<ItemRef ItemOID="depression4" Mandatory="No" redcap:Variable="depression4"/>
		<ItemRef ItemOID="depression5" Mandatory="No" redcap:Variable="depression5"/>
		<ItemRef ItemOID="depression6" Mandatory="No" redcap:Variable="depression6"/>
		<ItemRef ItemOID="depression7" Mandatory="No" redcap:Variable="depression7"/>
		<ItemRef ItemOID="depression8" Mandatory="No" redcap:Variable="depression8"/>
		<ItemRef ItemOID="depression9" Mandatory="No" redcap:Variable="depression9"/>
		<ItemRef ItemOID="depression10" Mandatory="No" redcap:Variable="depression10"/>
	</ItemGroupDef>
	<ItemGroupDef OID="personality_scales.neg_urg1" Name="Below are a number of statements that describe ways in which people act and think. For each statement, please indicate how much you agree or disagree with the statement. Be sure to indicate your agreement or disagreement for every statement below. " Repeating="No">
		<ItemRef ItemOID="neg_urg1" Mandatory="No" redcap:Variable="neg_urg1"/>
	</ItemGroupDef>
	<ItemGroupDef OID="personality_scales.neg_urg2" Name="Personality Scales" Repeating="No">
		<ItemRef ItemOID="neg_urg2" Mandatory="No" redcap:Variable="neg_urg2"/>
		<ItemRef ItemOID="neg_urg3" Mandatory="No" redcap:Variable="neg_urg3"/>
		<ItemRef ItemOID="neg_urg4" Mandatory="No" redcap:Variable="neg_urg4"/>
		<ItemRef ItemOID="neg_urg5" Mandatory="No" redcap:Variable="neg_urg5"/>
		<ItemRef ItemOID="neg_urg6" Mandatory="No" redcap:Variable="neg_urg6"/>
		<ItemRef ItemOID="neg_urg7" Mandatory="No" redcap:Variable="neg_urg7"/>
		<ItemRef ItemOID="neg_urg8" Mandatory="No" redcap:Variable="neg_urg8"/>
		<ItemRef ItemOID="neg_urg9" Mandatory="No" redcap:Variable="neg_urg9"/>
		<ItemRef ItemOID="neg_urg10" Mandatory="No" redcap:Variable="neg_urg10"/>
		<ItemRef ItemOID="neg_urg11" Mandatory="No" redcap:Variable="neg_urg11"/>
		<ItemRef ItemOID="neg_urg12" Mandatory="No" redcap:Variable="neg_urg12"/>
	</ItemGroupDef>
	<ItemGroupDef OID="personality_scales.pos_urg1" Name="Below are a number of statements that describe ways in which people act and think. For each statement, please indicate how much you agree or disagree with the statement. Be sure to indicate your agreement or disagreement for every statement below. " Repeating="No">
		<ItemRef ItemOID="pos_urg1" Mandatory="No" redcap:Variable="pos_urg1"/>
	</ItemGroupDef>
	<ItemGroupDef OID="personality_scales.pos_urg2" Name="Personality Scales" Repeating="No">
		<ItemRef ItemOID="pos_urg2" Mandatory="No" redcap:Variable="pos_urg2"/>
		<ItemRef ItemOID="pos_urg3" Mandatory="No" redcap:Variable="pos_urg3"/>
		<ItemRef ItemOID="pos_urg4" Mandatory="No" redcap:Variable="pos_urg4"/>
		<ItemRef ItemOID="pos_urg5" Mandatory="No" redcap:Variable="pos_urg5"/>
		<ItemRef ItemOID="pos_urg6" Mandatory="No" redcap:Variable="pos_urg6"/>
		<ItemRef ItemOID="pos_urg7" Mandatory="No" redcap:Variable="pos_urg7"/>
		<ItemRef ItemOID="pos_urg8" Mandatory="No" redcap:Variable="pos_urg8"/>
		<ItemRef ItemOID="pos_urg9" Mandatory="No" redcap:Variable="pos_urg9"/>
		<ItemRef ItemOID="pos_urg10" Mandatory="No" redcap:Variable="pos_urg10"/>
		<ItemRef ItemOID="pos_urg11" Mandatory="No" redcap:Variable="pos_urg11"/>
		<ItemRef ItemOID="pos_urg12" Mandatory="No" redcap:Variable="pos_urg12"/>
		<ItemRef ItemOID="pos_urg13" Mandatory="No" redcap:Variable="pos_urg13"/>
		<ItemRef ItemOID="pos_urg14" Mandatory="No" redcap:Variable="pos_urg14"/>
	</ItemGroupDef>
	<ItemGroupDef OID="personality_scales.boredom_sus1" Name="Directions: A number of statements are shown below that describe some ways in which people act and think. Please indicate for each statement how much you agree or disagree. If you have not experienced that circumstance, please try to describe how you would act or what you think about that situation. Be sure to indicate your agreement or disagreement for every statement. " Repeating="No">
		<ItemRef ItemOID="boredom_sus1" Mandatory="No" redcap:Variable="boredom_sus1"/>
	</ItemGroupDef>
	<ItemGroupDef OID="personality_scales.boredom_sus2" Name="Personality Scales" Repeating="No">
		<ItemRef ItemOID="boredom_sus2" Mandatory="No" redcap:Variable="boredom_sus2"/>
		<ItemRef ItemOID="boredom_sus3" Mandatory="No" redcap:Variable="boredom_sus3"/>
		<ItemRef ItemOID="boredom_sus4" Mandatory="No" redcap:Variable="boredom_sus4"/>
		<ItemRef ItemOID="boredom_sus5" Mandatory="No" redcap:Variable="boredom_sus5"/>
		<ItemRef ItemOID="boredom_sus6" Mandatory="No" redcap:Variable="boredom_sus6"/>
		<ItemRef ItemOID="boredom_sus7" Mandatory="No" redcap:Variable="boredom_sus7"/>
		<ItemRef ItemOID="boredom_sus8" Mandatory="No" redcap:Variable="boredom_sus8"/>
		<ItemRef ItemOID="boredom_sus9" Mandatory="No" redcap:Variable="boredom_sus9"/>
		<ItemRef ItemOID="boredom_sus10" Mandatory="No" redcap:Variable="boredom_sus10"/>
	</ItemGroupDef>
	<ItemGroupDef OID="personality_scales.disinhibition1" Name="Below are a number of statements that describe ways in which people act and think. For each statement, please indicate how much you agree or disagree with the statement. Be sure to indicate your agreement or disagreement for every statement below." Repeating="No">
		<ItemRef ItemOID="disinhibition1" Mandatory="No" redcap:Variable="disinhibition1"/>
	</ItemGroupDef>
	<ItemGroupDef OID="personality_scales.disinhibition2" Name="Personality Scales" Repeating="No">
		<ItemRef ItemOID="disinhibition2" Mandatory="No" redcap:Variable="disinhibition2"/>
		<ItemRef ItemOID="disinhibition3" Mandatory="No" redcap:Variable="disinhibition3"/>
		<ItemRef ItemOID="disinhibition4" Mandatory="No" redcap:Variable="disinhibition4"/>
		<ItemRef ItemOID="disinhibition5" Mandatory="No" redcap:Variable="disinhibition5"/>
		<ItemRef ItemOID="disinhibition6" Mandatory="No" redcap:Variable="disinhibition6"/>
		<ItemRef ItemOID="disinhibition7" Mandatory="No" redcap:Variable="disinhibition7"/>
		<ItemRef ItemOID="disinhibition8" Mandatory="No" redcap:Variable="disinhibition8"/>
		<ItemRef ItemOID="disinhibition9" Mandatory="No" redcap:Variable="disinhibition9"/>
		<ItemRef ItemOID="disinhibition10" Mandatory="No" redcap:Variable="disinhibition10"/>
	</ItemGroupDef>
	<ItemGroupDef OID="personality_scales.thrill1" Name="Directions: A number of statements are shown below that describe some ways in which people act and think. Please indicate for each statement how much you agree or disagree. If you have not experienced that circumstance, please try to describe how you would act or what you think about that situation. Be sure to indicate your agreement or disagreement for every statement. " Repeating="No">
		<ItemRef ItemOID="thrill1" Mandatory="No" redcap:Variable="thrill1"/>
	</ItemGroupDef>
	<ItemGroupDef OID="personality_scales.thrill2" Name="Personality Scales" Repeating="No">
		<ItemRef ItemOID="thrill2" Mandatory="No" redcap:Variable="thrill2"/>
		<ItemRef ItemOID="thrill3" Mandatory="No" redcap:Variable="thrill3"/>
		<ItemRef ItemOID="thrill4" Mandatory="No" redcap:Variable="thrill4"/>
		<ItemRef ItemOID="thrill5" Mandatory="No" redcap:Variable="thrill5"/>
		<ItemRef ItemOID="thrill6" Mandatory="No" redcap:Variable="thrill6"/>
		<ItemRef ItemOID="thrill7" Mandatory="No" redcap:Variable="thrill7"/>
		<ItemRef ItemOID="thrill8" Mandatory="No" redcap:Variable="thrill8"/>
		<ItemRef ItemOID="thrill9" Mandatory="No" redcap:Variable="thrill9"/>
		<ItemRef ItemOID="thrill10" Mandatory="No" redcap:Variable="thrill10"/>
	</ItemGroupDef>
	<ItemGroupDef OID="personality_scales.stress_scale1" Name="The questions in this scale ask you about your feelings and thoughts during the last month. In each case, you will be asked to indicate how often you felt or thought a certain way:" Repeating="No">
		<ItemRef ItemOID="stress_scale1" Mandatory="No" redcap:Variable="stress_scale1"/>
	</ItemGroupDef>
	<ItemGroupDef OID="personality_scales.stress_scale2" Name="Personality Scales" Repeating="No">
		<ItemRef ItemOID="stress_scale2" Mandatory="No" redcap:Variable="stress_scale2"/>
		<ItemRef ItemOID="stress_scale3" Mandatory="No" redcap:Variable="stress_scale3"/>
		<ItemRef ItemOID="stress_scale4" Mandatory="No" redcap:Variable="stress_scale4"/>
		<ItemRef ItemOID="stress_scale5" Mandatory="No" redcap:Variable="stress_scale5"/>
		<ItemRef ItemOID="stress_scale6" Mandatory="No" redcap:Variable="stress_scale6"/>
		<ItemRef ItemOID="stress_scale7" Mandatory="No" redcap:Variable="stress_scale7"/>
		<ItemRef ItemOID="stress_scale8" Mandatory="No" redcap:Variable="stress_scale8"/>
		<ItemRef ItemOID="stress_scale9" Mandatory="No" redcap:Variable="stress_scale9"/>
		<ItemRef ItemOID="stress_scale10" Mandatory="No" redcap:Variable="stress_scale10"/>
	</ItemGroupDef>
	<ItemGroupDef OID="personality_scales.personality_scales_complete" Name="Form Status" Repeating="No">
		<ItemRef ItemOID="personality_scales_complete" Mandatory="No" redcap:Variable="personality_scales_complete"/>
	</ItemGroupDef>
	<ItemGroupDef OID="physical_distancing.past_month_physical_dist" Name="&lt;div class=&quot;rich-text-field-label&quot;&gt;&lt;h3 style=&quot;text-align: center;&quot;&gt;LAST SECTION&lt;/h3&gt; &lt;h5 style=&quot;text-align: center;&quot;&gt;Past Behavior&lt;/h5&gt;&lt;/div&gt;" Repeating="No">
		<ItemRef ItemOID="past_month_physical_dist" Mandatory="No" redcap:Variable="past_month_physical_dist"/>
	</ItemGroupDef>
	<ItemGroupDef OID="physical_distancing.past_week_physical_dist" Name="Physical Distancing" Repeating="No">
		<ItemRef ItemOID="past_week_physical_dist" Mandatory="No" redcap:Variable="past_week_physical_dist"/>
	</ItemGroupDef>
	<ItemGroupDef OID="physical_distancing.plan_physical_dist" Name="&lt;div class=&quot;rich-text-field-label&quot;&gt;&lt;h5 style=&quot;text-align: center;&quot;&gt;Intention&lt;/h5&gt;&lt;/div&gt;" Repeating="No">
		<ItemRef ItemOID="plan_physical_dist" Mandatory="No" redcap:Variable="plan_physical_dist"/>
	</ItemGroupDef>
	<ItemGroupDef OID="physical_distancing.intend_physical_dist" Name="Physical Distancing" Repeating="No">
		<ItemRef ItemOID="intend_physical_dist" Mandatory="No" redcap:Variable="intend_physical_dist"/>
		<ItemRef ItemOID="likelihood_physical_dist" Mandatory="No" redcap:Variable="likelihood_physical_dist"/>
	</ItemGroupDef>
	<ItemGroupDef OID="physical_distancing.physical_dist_beneficial" Name="&lt;div class=&quot;rich-text-field-label&quot;&gt;&lt;h5 style=&quot;text-align: center;&quot;&gt;Attitude Towards The Act&lt;/h5&gt;&lt;/div&gt;" Repeating="No">
		<ItemRef ItemOID="physical_dist_beneficial" Mandatory="No" redcap:Variable="physical_dist_beneficial"/>
	</ItemGroupDef>
	<ItemGroupDef OID="physical_distancing.physical_dist_wise" Name="Physical Distancing" Repeating="No">
		<ItemRef ItemOID="physical_dist_wise" Mandatory="No" redcap:Variable="physical_dist_wise"/>
		<ItemRef ItemOID="physical_dist_good" Mandatory="No" redcap:Variable="physical_dist_good"/>
		<ItemRef ItemOID="physical_dist_pleasant" Mandatory="No" redcap:Variable="physical_dist_pleasant"/>
	</ItemGroupDef>
	<ItemGroupDef OID="physical_distancing.physical_dist_important_ppl" Name="&lt;div class=&quot;rich-text-field-label&quot;&gt;&lt;h5 style=&quot;text-align: center;&quot;&gt;Perceived Norm&lt;/h5&gt;&lt;/div&gt;" Repeating="No">
		<ItemRef ItemOID="physical_dist_important_ppl" Mandatory="No" redcap:Variable="physical_dist_important_ppl"/>
	</ItemGroupDef>
	<ItemGroupDef OID="physical_distancing.physical_dist_appr" Name="Physical Distancing" Repeating="No">
		<ItemRef ItemOID="physical_dist_appr" Mandatory="No" redcap:Variable="physical_dist_appr"/>
		<ItemRef ItemOID="physical_dist_number" Mandatory="No" redcap:Variable="physical_dist_number"/>
		<ItemRef ItemOID="physical_dist_others" Mandatory="No" redcap:Variable="physical_dist_others"/>
	</ItemGroupDef>
	<ItemGroupDef OID="physical_distancing.physical_dist_uptome" Name="&lt;div class=&quot;rich-text-field-label&quot;&gt;&lt;h5 style=&quot;text-align: center;&quot;&gt;Perceived Behavioral Control&lt;/h5&gt;&lt;/div&gt;" Repeating="No">
		<ItemRef ItemOID="physical_dist_uptome" Mandatory="No" redcap:Variable="physical_dist_uptome"/>
	</ItemGroupDef>
	<ItemGroupDef OID="physical_distancing.physical_dist_cmplt_cntrl" Name="Physical Distancing" Repeating="No">
		<ItemRef ItemOID="physical_dist_cmplt_cntrl" Mandatory="No" redcap:Variable="physical_dist_cmplt_cntrl"/>
		<ItemRef ItemOID="physical_dist_cnfdnce" Mandatory="No" redcap:Variable="physical_dist_cnfdnce"/>
		<ItemRef ItemOID="physical_dist_ability" Mandatory="No" redcap:Variable="physical_dist_ability"/>
	</ItemGroupDef>
	<ItemGroupDef OID="physical_distancing.physical_distancing_complete" Name="Form Status" Repeating="No">
		<ItemRef ItemOID="physical_distancing_complete" Mandatory="No" redcap:Variable="physical_distancing_complete"/>
	</ItemGroupDef>
	<ItemGroupDef OID="reminder.meeting_confirm" Name="Reminder" Repeating="No">
		<ItemRef ItemOID="meeting_confirm" Mandatory="No" redcap:Variable="meeting_confirm"/>
	</ItemGroupDef>
	<ItemGroupDef OID="reminder.reminder_complete" Name="Form Status" Repeating="No">
		<ItemRef ItemOID="reminder_complete" Mandatory="No" redcap:Variable="reminder_complete"/>
	</ItemGroupDef>
	<ItemGroupDef OID="antibody_test_baseline.record_id2" Name="Data Entry: Antibody Test (Baseline)" Repeating="No">
		<ItemRef ItemOID="record_id2" Mandatory="No" redcap:Variable="record_id2"/>
		<ItemRef ItemOID="field_worker" Mandatory="No" redcap:Variable="field_worker"/>
		<ItemRef ItemOID="lab_visit_time" Mandatory="No" redcap:Variable="lab_visit_time"/>
		<ItemRef ItemOID="text22" Mandatory="No" redcap:Variable="text22"/>
		<ItemRef ItemOID="igg" Mandatory="No" redcap:Variable="igg"/>
		<ItemRef ItemOID="igm" Mandatory="No" redcap:Variable="igm"/>
		<ItemRef ItemOID="test_unreadable" Mandatory="No" redcap:Variable="test_unreadable"/>
		<ItemRef ItemOID="test_result" Mandatory="Yes" redcap:Variable="test_result"/>
		<ItemRef ItemOID="text555" Mandatory="No" redcap:Variable="text555"/>
		<ItemRef ItemOID="positive" Mandatory="Yes" redcap:Variable="positive"/>
		<ItemRef ItemOID="text4443" Mandatory="No" redcap:Variable="text4443"/>
		<ItemRef ItemOID="group" Mandatory="No" redcap:Variable="group"/>
		<ItemRef ItemOID="text667" Mandatory="No" redcap:Variable="text667"/>
	</ItemGroupDef>
	<ItemGroupDef OID="antibody_test_baseline.antibody_test_baseline_complete" Name="Form Status" Repeating="No">
		<ItemRef ItemOID="antibody_test_baseline_complete" Mandatory="No" redcap:Variable="antibody_test_baseline_complete"/>
	</ItemGroupDef>
	<ItemGroupDef OID="results_report_baseline.text" Name="Results Report Baseline" Repeating="No">
		<ItemRef ItemOID="text" Mandatory="No" redcap:Variable="text"/>
		<ItemRef ItemOID="test_info" Mandatory="No" redcap:Variable="test_info"/>
	</ItemGroupDef>
	<ItemGroupDef OID="results_report_baseline.results_report_baseline_complete" Name="Form Status" Repeating="No">
		<ItemRef ItemOID="results_report_baseline_complete" Mandatory="No" redcap:Variable="results_report_baseline_complete"/>
	</ItemGroupDef>
	<ItemGroupDef OID="covid_risk_and_protective_behaviors_b25924.text55" Name="Followup: Covid Risk And Protective Behaviors" Repeating="No">
		<ItemRef ItemOID="text55" Mandatory="No" redcap:Variable="text55"/>
		<ItemRef ItemOID="survey_time" Mandatory="No" redcap:Variable="survey_time"/>
	</ItemGroupDef>
	<ItemGroupDef OID="covid_risk_and_protective_behaviors_b25924.fu_1" Name="Think back over the last 7 days:" Repeating="No">
		<ItemRef ItemOID="fu_1" Mandatory="No" redcap:Variable="fu_1"/>
	</ItemGroupDef>
	<ItemGroupDef OID="covid_risk_and_protective_behaviors_b25924.fu_2" Name="Followup: Covid Risk And Protective Behaviors" Repeating="No">
		<ItemRef ItemOID="fu_2" Mandatory="No" redcap:Variable="fu_2"/>
		<ItemRef ItemOID="fu_3" Mandatory="No" redcap:Variable="fu_3"/>
		<ItemRef ItemOID="fu_4" Mandatory="No" redcap:Variable="fu_4"/>
		<ItemRef ItemOID="fu_5" Mandatory="No" redcap:Variable="fu_5"/>
		<ItemRef ItemOID="fu_6" Mandatory="No" redcap:Variable="fu_6"/>
		<ItemRef ItemOID="fu_7" Mandatory="No" redcap:Variable="fu_7"/>
	</ItemGroupDef>
	<ItemGroupDef OID="covid_risk_and_protective_behaviors_b25924.fu_8" Name="During the last 7 days, which of the following measures have you taken to prevent infection from COVID-19?" Repeating="No">
		<ItemRef ItemOID="fu_8" Mandatory="No" redcap:Variable="fu_8"/>
	</ItemGroupDef>
	<ItemGroupDef OID="covid_risk_and_protective_behaviors_b25924.fu_9" Name="Followup: Covid Risk And Protective Behaviors" Repeating="No">
		<ItemRef ItemOID="fu_9" Mandatory="No" redcap:Variable="fu_9"/>
		<ItemRef ItemOID="fu_10" Mandatory="No" redcap:Variable="fu_10"/>
		<ItemRef ItemOID="fu_11" Mandatory="No" redcap:Variable="fu_11"/>
		<ItemRef ItemOID="fu_12" Mandatory="No" redcap:Variable="fu_12"/>
		<ItemRef ItemOID="fu_13" Mandatory="No" redcap:Variable="fu_13"/>
		<ItemRef ItemOID="fu_14" Mandatory="No" redcap:Variable="fu_14"/>
		<ItemRef ItemOID="fu_15" Mandatory="No" redcap:Variable="fu_15"/>
	</ItemGroupDef>
	<ItemGroupDef OID="covid_risk_and_protective_behaviors_b25924.covid_risk_and_protective_behaviors_b25924_complete" Name="Form Status" Repeating="No">
		<ItemRef ItemOID="covid_risk_and_protective_behaviors_b25924_complete" Mandatory="No" redcap:Variable="covid_risk_and_protective_behaviors_b25924_complete"/>
	</ItemGroupDef>
	<ItemGroupDef OID="alcohol_history_8b3ad0.text12" Name="Followup: Alcohol History" Repeating="No">
		<ItemRef ItemOID="text12" Mandatory="No" redcap:Variable="text12"/>
		<ItemRef ItemOID="alc_freq_fu" Mandatory="No" redcap:Variable="alc_freq_fu"/>
		<ItemRef ItemOID="avg_drinks_fu" Mandatory="No" redcap:Variable="avg_drinks_fu"/>
		<ItemRef ItemOID="drink_people_n_fu" Mandatory="No" redcap:Variable="drink_people_n_fu"/>
	</ItemGroupDef>
	<ItemGroupDef OID="alcohol_history_8b3ad0.alcohol_history_8b3ad0_complete" Name="Form Status" Repeating="No">
		<ItemRef ItemOID="alcohol_history_8b3ad0_complete" Mandatory="No" redcap:Variable="alcohol_history_8b3ad0_complete"/>
	</ItemGroupDef>
	<ItemGroupDef OID="nicotine_use_6c45e9.nicotin_use_e20ad8___1" Name="" Repeating="No">
		<ItemRef ItemOID="nicotin_use_e20ad8___1" Mandatory="No" redcap:Variable="nicotin_use_e20ad8"/>
		<ItemRef ItemOID="nicotin_use_e20ad8___2" Mandatory="No" redcap:Variable="nicotin_use_e20ad8"/>
		<ItemRef ItemOID="nicotin_use_e20ad8___3" Mandatory="No" redcap:Variable="nicotin_use_e20ad8"/>
		<ItemRef ItemOID="nicotin_use_e20ad8___4" Mandatory="No" redcap:Variable="nicotin_use_e20ad8"/>
		<ItemRef ItemOID="text33" Mandatory="No" redcap:Variable="text33"/>
		<ItemRef ItemOID="nicotin_use_cig_n_48d39f" Mandatory="No" redcap:Variable="nicotin_use_cig_n_48d39f"/>
		<ItemRef ItemOID="nicotin_use_ecig_n_450e33" Mandatory="No" redcap:Variable="nicotin_use_ecig_n_450e33"/>
		<ItemRef ItemOID="nicotin_use_other_n_4ca1bd" Mandatory="No" redcap:Variable="nicotin_use_other_n_4ca1bd"/>
	</ItemGroupDef>
	<ItemGroupDef OID="nicotine_use_6c45e9.nicotine_use_6c45e9_complete" Name="Form Status" Repeating="No">
		<ItemRef ItemOID="nicotine_use_6c45e9_complete" Mandatory="No" redcap:Variable="nicotine_use_6c45e9_complete"/>
	</ItemGroupDef>
	<ItemGroupDef OID="miscellaneous.text44" Name="Followup: Miscellaneous" Repeating="No">
		<ItemRef ItemOID="text44" Mandatory="No" redcap:Variable="text44"/>
		<ItemRef ItemOID="moved" Mandatory="No" redcap:Variable="moved"/>
		<ItemRef ItemOID="antibody_test" Mandatory="No" redcap:Variable="antibody_test"/>
	</ItemGroupDef>
	<ItemGroupDef OID="miscellaneous.miscellaneous_complete" Name="Form Status" Repeating="No">
		<ItemRef ItemOID="miscellaneous_complete" Mandatory="No" redcap:Variable="miscellaneous_complete"/>
	</ItemGroupDef>
	<ItemGroupDef OID="calculated_compensation.compensation0" Name="Calculated Compensation" Repeating="No">
		<ItemRef ItemOID="compensation0" Mandatory="No" redcap:Variable="compensation0"/>
		<ItemRef ItemOID="compensation1" Mandatory="No" redcap:Variable="compensation1"/>
		<ItemRef ItemOID="compensation2" Mandatory="No" redcap:Variable="compensation2"/>
		<ItemRef ItemOID="compensation3" Mandatory="No" redcap:Variable="compensation3"/>
		<ItemRef ItemOID="compensation4" Mandatory="No" redcap:Variable="compensation4"/>
		<ItemRef ItemOID="compensation_amt" Mandatory="No" redcap:Variable="compensation_amt"/>
	</ItemGroupDef>
	<ItemGroupDef OID="calculated_compensation.calculated_compensation_complete" Name="Form Status" Repeating="No">
		<ItemRef ItemOID="calculated_compensation_complete" Mandatory="No" redcap:Variable="calculated_compensation_complete"/>
	</ItemGroupDef>
	<ItemGroupDef OID="data_entry_antibody_test_endline.record_id2_lab2" Name="Data Entry: Antibody Test (Endline)" Repeating="No">
		<ItemRef ItemOID="record_id2_lab2" Mandatory="No" redcap:Variable="record_id2_lab2"/>
		<ItemRef ItemOID="field_worker_lab2" Mandatory="No" redcap:Variable="field_worker_lab2"/>
		<ItemRef ItemOID="lab_visit_time_lab2" Mandatory="No" redcap:Variable="lab_visit_time_lab2"/>
		<ItemRef ItemOID="text22_lab2" Mandatory="No" redcap:Variable="text22_lab2"/>
		<ItemRef ItemOID="igg_lab2" Mandatory="No" redcap:Variable="igg_lab2"/>
		<ItemRef ItemOID="igm_lab2" Mandatory="No" redcap:Variable="igm_lab2"/>
		<ItemRef ItemOID="test_unreadable_lab2" Mandatory="No" redcap:Variable="test_unreadable_lab2"/>
		<ItemRef ItemOID="test_result_lab2" Mandatory="Yes" redcap:Variable="test_result_lab2"/>
		<ItemRef ItemOID="text667_lab2" Mandatory="No" redcap:Variable="text667_lab2"/>
	</ItemGroupDef>
	<ItemGroupDef OID="data_entry_antibody_test_endline.data_entry_antibody_test_endline_complete" Name="Form Status" Repeating="No">
		<ItemRef ItemOID="data_entry_antibody_test_endline_complete" Mandatory="No" redcap:Variable="data_entry_antibody_test_endline_complete"/>
	</ItemGroupDef>
	<ItemGroupDef OID="results_report_endline.text_v2" Name="Results Report Endline" Repeating="No">
		<ItemRef ItemOID="text_v2" Mandatory="No" redcap:Variable="text_v2"/>
		<ItemRef ItemOID="test_info_v2" Mandatory="No" redcap:Variable="test_info_v2"/>
	</ItemGroupDef>
	<ItemGroupDef OID="results_report_endline.results_report_endline_complete" Name="Form Status" Repeating="No">
		<ItemRef ItemOID="results_report_endline_complete" Mandatory="No" redcap:Variable="results_report_endline_complete"/>
	</ItemGroupDef>
	<ItemDef OID="record_id" Name="record_id" DataType="text" Length="999" redcap:Variable="record_id" redcap:FieldType="text" redcap:FieldAnnotation="@HIDDEN @READONLY">
		<Question><TranslatedText>recordid</TranslatedText></Question>
	</ItemDef>
	<ItemDef OID="eligibility_age" Name="eligibility_age" DataType="boolean" Length="1" redcap:Variable="eligibility_age" redcap:FieldType="yesno" redcap:SectionHeader="&lt;div class=&quot;rich-text-field-label&quot;&gt;&lt;h1 style=&quot;text-align: center;&quot;&gt;We are no longer enrolling new participants. Please do not submit this form.&lt;/h1&gt; &lt;p&gt; &lt;/p&gt;&lt;/div&gt;" redcap:RequiredField="y" redcap:StopActions="0">
		<Question><TranslatedText>Are you 18 years old or older?</TranslatedText></Question>
		<CodeListRef CodeListOID="eligibility_age.choices"/>
	</ItemDef>
	<ItemDef OID="eligibility_student" Name="eligibility_student" DataType="boolean" Length="1" redcap:Variable="eligibility_student" redcap:FieldType="yesno" redcap:RequiredField="y" redcap:StopActions="0">
		<Question><TranslatedText>Are you a current IU Bloomington undergraduate student?</TranslatedText></Question>
		<CodeListRef CodeListOID="eligibility_student.choices"/>
	</ItemDef>
	<ItemDef OID="eligibility_resident" Name="eligibility_resident" DataType="text" Length="1" redcap:Variable="eligibility_resident" redcap:FieldType="radio" redcap:RequiredField="y" redcap:StopActions="3">
		<Question><TranslatedText>Where are you currently living?</TranslatedText></Question>
		<CodeListRef CodeListOID="eligibility_resident.choices"/>
	</ItemDef>
	<ItemDef OID="eligibility_criteria_complete" Name="eligibility_criteria_complete" DataType="text" Length="1" redcap:Variable="eligibility_criteria_complete" redcap:FieldType="select" redcap:SectionHeader="Form Status">
		<Question><TranslatedText>Complete?</TranslatedText></Question>
		<CodeListRef CodeListOID="eligibility_criteria_complete.choices"/>
	</ItemDef>
	<ItemDef OID="first_name" Name="first_name" DataType="text" Length="999" redcap:Variable="first_name" redcap:FieldType="text" redcap:FieldNote="without space" redcap:SectionHeader="&lt;div class=&quot;rich-text-field-label&quot;&gt;&lt;p style=&quot;text-align: center;&quot;&gt;INDIANA UNIVERSITY INFORMED CONSENT STATEMENT FOR RESEARCH&lt;/p&gt; &lt;p style=&quot;text-align: center;&quot;&gt;Longitudinal SARS-CoV-2 antibody testing in IU undergraduate students&lt;/p&gt; &lt;p style=&quot;text-align: center;&quot;&gt;&lt;span style=&quot;font-weight: normal;&quot;&gt;A privately funded research study&lt;/span&gt;&lt;/p&gt; &lt;p style=&quot;text-align: left;&quot;&gt;ABOUT THIS RESEARCH&lt;/p&gt; &lt;p style=&quot;text-align: left;&quot;&gt;&lt;span style=&quot;font-weight: normal;&quot;&gt;You are being asked to participate in a research study. Scientists do research to answer important questions which might help change or improve the way we do things in the future. &lt;/span&gt;&lt;/p&gt; &lt;p style=&quot;text-align: left;&quot;&gt;&lt;span style=&quot;font-weight: normal;&quot;&gt;This consent form will give you information about the study to help you decide whether you want to participate. Please read this form, and ask any questions you have, before agreeing to be in the study.&lt;/span&gt;&lt;/p&gt; &lt;p style=&quot;text-align: left;&quot;&gt;TAKING PART IN THIS STUDY IS VOLUNTARY&lt;/p&gt; &lt;p style=&quot;text-align: left;&quot;&gt;&lt;span style=&quot;font-weight: normal;&quot;&gt;You may choose not to take part in the study or may choose to leave the study at any time. Deciding not to participate, or deciding to leave the study later, will not result in any penalty or loss of benefits to which you are entitled, and will not affect your relationship with Indiana University.&lt;/span&gt;&lt;/p&gt; &lt;p style=&quot;text-align: left;&quot;&gt;&lt;span style=&quot;font-weight: normal;&quot;&gt;Please review the rest of this document for more details about this study and the things you should know before making a decision about whether to participate in this study. &lt;/span&gt;&lt;/p&gt; &lt;p style=&quot;text-align: left;&quot;&gt;WHY IS THIS STUDY BEING DONE?&lt;/p&gt; &lt;p style=&quot;text-align: left;&quot;&gt;&lt;span style=&quot;font-weight: normal;&quot;&gt;The purpose of this study is to assess whether receiving the results of an antibody test changes protective behavior to avoid SARS-CoV-2 infections. Behaviors include mask-wearing, physical distancing, limiting close contacts/avoiding crowds, handwashing, and avoiding contact with high-risk individuals.&lt;/span&gt;&lt;/p&gt; &lt;p style=&quot;text-align: left;&quot;&gt;&lt;span style=&quot;font-weight: normal;&quot;&gt;You were selected as a possible participant because you are a current IU undergraduate student. All participants must be 18 years old or older, currently living in Monroe County, and a current IU undergraduate student.&lt;/span&gt;&lt;/p&gt; &lt;p style=&quot;text-align: left;&quot;&gt;&lt;span style=&quot;font-weight: normal;&quot;&gt;The study is being conducted by Indiana University’s Dr. Molly Rosenberg and Dr. Christina Ludema from the Department of Epidemiology and Biostatistics, Dr. Jon Macy from the Department of Applied Health Science, and Dean David Allison from the School of Public Health. The study is funded by donations from four private donors to the Indiana University Foundation. The antibody test kits that will be used in this study are donated by the United Arab Emirates.&lt;/span&gt;&lt;/p&gt; &lt;p style=&quot;text-align: left;&quot;&gt;HOW MANY PEOPLE WILL TAKE PART?&lt;/p&gt; &lt;p style=&quot;text-align: left;&quot;&gt;&lt;span style=&quot;font-weight: normal;&quot;&gt;If you agree to participate, you will be one of 1,700 participants taking part in this research.&lt;/span&gt;&lt;/p&gt; &lt;p style=&quot;text-align: left;&quot;&gt;WHAT WILL HAPPEN DURING THE STUDY?&lt;/p&gt; &lt;p style=&quot;text-align: left;&quot;&gt;&lt;span style=&quot;font-weight: normal;&quot;&gt;If you agree to be in the study, you will do the following things:&lt;/span&gt;&lt;/p&gt; &lt;ul&gt; &lt;li style=&quot;text-align: left;&quot;&gt;&lt;span style=&quot;font-weight: normal;&quot;&gt;Respond to a web-based baseline survey, which will take approximately 30 minutes to complete. The baseline survey is designed to collect data on participant demographics, SARS-CoV-2 protective behaviors, alcohol drinking habits, nicotine use, and personality profile.&lt;/span&gt;&lt;/li&gt; &lt;li style=&quot;text-align: left;&quot;&gt;&lt;span style=&quot;font-weight: normal;&quot;&gt;Participate in two rounds of SARS-CoV-2 serological testing, once at the beginning of the study (September 14-23) and once at the end of the study (around November 15-18). The serological testing visits will involve in-person laboratory testing for SARS-CoV-2 antibodies. The laboratory test involves a fingerstick to provide a small blood sample for the antibody test kits. Each visit will require approximately 5-10 minutes to complete.&lt;/span&gt;&lt;/li&gt; &lt;li style=&quot;text-align: left;&quot;&gt;&lt;span style=&quot;font-weight: normal;&quot;&gt;Respond to bi-weekly (i.e. every 2 weeks) follow-up web-based behavioral surveys (4 total surveys), which will take approximately 5 minutes each to complete.&lt;/span&gt;&lt;/li&gt; &lt;li style=&quot;text-align: left;&quot;&gt;&lt;span style=&quot;font-weight: normal;&quot;&gt;Receive a secure link to your test results via email. You can opt out of receiving your test results via email.&lt;/span&gt;&lt;/li&gt; &lt;/ul&gt; &lt;p style=&quot;text-align: left;&quot;&gt;&lt;span style=&quot;font-weight: normal;&quot;&gt;We will randomize all participants to a trial arm that immediately receive results (within about 24 hours) or a trial arm with a delayed provision of results (after 4 weeks). &lt;/span&gt;&lt;/p&gt; &lt;p style=&quot;text-align: left;&quot;&gt;WHAT ARE THE RISKS OF TAKING PART IN THE STUDY?&lt;/p&gt; &lt;p style=&quot;text-align: left;&quot;&gt;&lt;span style=&quot;font-weight: normal;&quot;&gt;Possible risks include: loss of confidentiality; pain, bleeding, fainting, or infection from the fingerstick; anxiety from awaiting results, negative reaction to receiving results, or potential discomfort from some survey items.&lt;/span&gt;&lt;br /&gt;&lt;br /&gt;WHAT ARE THE POTENTIAL BENEFITS OF TAKING PART IN THE STUDY?&lt;/p&gt; &lt;p style=&quot;text-align: left;&quot;&gt;&lt;span style=&quot;font-weight: normal;&quot;&gt;We don’t expect you to receive any benefit from taking part in this study, but we hope to learn things which will help scientists in the future.&lt;/span&gt;&lt;br /&gt;&lt;br /&gt;HOW WILL MY INFORMATION BE PROTECTED?&lt;/p&gt; &lt;p style=&quot;text-align: left;&quot;&gt;&lt;span style=&quot;font-weight: normal;&quot;&gt;Efforts will be made to keep your personal information confidential. Although the study team will do everything possible to protect participant information, we cannot guarantee absolute confidentiality. Your personal information may be disclosed if required by law. No information which could identify you will be shared in publications about this study. Rigorous efforts will be made to keep the personal information obtained in the study confidential. To minimize the risk of breach of confidentiality, we will use secure software to collect and store the data. The survey data and antibody test results will be collected and stored using the REDCap platform and servers. The REDCap platform has strong data security (see: &lt;a title=&quot;https://kb.iu.edu/d/bddn&quot; href=&quot;https://kb.iu.edu/d/bddn&quot; target=&quot;_blank&quot; rel=&quot;noopener&quot;&gt;https://kb.iu.edu/d/bddn&lt;/a&gt;). Additionally, for analysis, the merged dataset will be stored securely in a password-protected remote Box Health Data folder, which is designed with extra protections for protected health information (PHI) (&lt;a title=&quot;https://kb.iu.edu/d/bfrt&quot; href=&quot;https://kb.iu.edu/d/bfrt&quot; target=&quot;_blank&quot; rel=&quot;noopener&quot;&gt;https://kb.iu.edu/d/bfrt&lt;/a&gt;). &lt;/span&gt;&lt;/p&gt; &lt;p style=&quot;text-align: left;&quot;&gt;&lt;span style=&quot;font-weight: normal;&quot;&gt;Organizations that may inspect and/or copy your research records for quality assurance and data analysis include groups such as the study investigator and his/her research associates, the Indiana University Institutional Review Board or its designees, and any state or federal agencies who may need to access your medical and/or research records (as allowed by law). &lt;/span&gt;&lt;/p&gt; &lt;p style=&quot;text-align: left;&quot;&gt;WILL MY INFORMATION BE USED FOR RESEARCH IN THE FUTURE?&lt;/p&gt; &lt;p style=&quot;text-align: left;&quot;&gt;&lt;span style=&quot;font-weight: normal;&quot;&gt;Information or specimens collected from you for this study may be used for future research studies or shared with other researchers for future research. If this happens, information which could identify you will be removed before any information or specimens are shared. Since identifying information will be removed, we will not ask for your additional consent. &lt;/span&gt;&lt;br /&gt;&lt;br /&gt;WILL I BE PAID FOR PARTICIPATION?&lt;/p&gt; &lt;ul&gt; &lt;li style=&quot;text-align: left;&quot;&gt;&lt;span style=&quot;font-weight: normal;&quot;&gt;We will use a tiered compensation scheme to incentivize the sustained participation necessary for this study. You will be eligible to receive compensation of $30 total value in cash or gift cards if you complete all study procedures.&lt;/span&gt;&lt;/li&gt; &lt;li style=&quot;text-align: left;&quot;&gt;&lt;span style=&quot;font-weight: normal;&quot;&gt;Completion of the baseline survey and baseline serological testing procedures can earn participants $10. &lt;/span&gt;&lt;/li&gt; &lt;li style=&quot;text-align: left;&quot;&gt;&lt;span style=&quot;font-weight: normal;&quot;&gt;Completion of each of the four web-based behavioral surveys can earn participants $3 for a total of $12 possible compensation. &lt;/span&gt;&lt;/li&gt; &lt;li style=&quot;text-align: left;&quot;&gt;&lt;span style=&quot;font-weight: normal;&quot;&gt;Finally, completion of the endline serological testing can earn participants an additional $8. &lt;/span&gt;&lt;/li&gt; &lt;/ul&gt; &lt;p style=&quot;text-align: left;&quot;&gt;&lt;span style=&quot;font-weight: normal;&quot;&gt;The total possible value of compensation for a participant completing all study procedures is $30, with incrementally lower compensation values for those with incomplete study procedures. All compensation will be delivered to participants at the end of the study follow-up period.&lt;/span&gt;&lt;/p&gt; &lt;p style=&quot;text-align: left;&quot;&gt;WILL IT COST ME ANYTHING TO PARTICIPATE?&lt;/p&gt; &lt;p style=&quot;text-align: left;&quot;&gt;&lt;span style=&quot;font-weight: normal;&quot;&gt;There is no cost to you for taking part in this study. You will not be responsible for these study-specific costs: serological testing visits.&lt;/span&gt;&lt;/p&gt; &lt;p style=&quot;text-align: left;&quot;&gt;WHO SHOULD I CALL WITH QUESTIONS OR PROBLEMS?&lt;/p&gt; &lt;p style=&quot;text-align: left;&quot;&gt;&lt;span style=&quot;font-weight: normal;&quot;&gt;For questions about the study, contact the researcher, Dr. Rosenberg, by email at rosenmol@indiana.edu or by phone at (812) 856-2509. After business hours, or in the event of an emergency, you may also contact Dr. Rosenberg by email at rosenmol@indiana.edu or by phone at (804) 839-6884.&lt;/span&gt;&lt;/p&gt; &lt;p style=&quot;text-align: left;&quot;&gt;&lt;span style=&quot;font-weight: normal;&quot;&gt;For questions about your rights as a research participant, to discuss problems, complaints, or concerns about a research study, or to obtain information or to offer input, please contact the IU Human Subjects Office at 800-696-2949 or at &lt;a href=&quot;mailto:irb@iu.edu&quot;&gt;irb@iu.edu&lt;/a&gt;.&lt;/span&gt;&lt;/p&gt; &lt;p style=&quot;text-align: left;&quot;&gt;CAN I WITHDRAW FROM THE STUDY?&lt;/p&gt; &lt;p style=&quot;text-align: left;&quot;&gt;&lt;span style=&quot;font-weight: normal;&quot;&gt;If you decide to participate in this study, you can change your mind and decide to leave the study at any time in the future. If you decide to withdraw, call any research staff member or one of the principal investigators and inform the research staff member of your decision. Once you express that you would like to be withdrawn from the study, you will be immediately removed from the study. You will receive the dollar amount compensation up to when you withdrew according to the previously described payment arrangement.&lt;/span&gt;&lt;/p&gt; &lt;p style=&quot;text-align: left;&quot;&gt;PARTICIPANT’S CONSENT&lt;/p&gt; &lt;p style=&quot;text-align: left;&quot;&gt;&lt;span style=&quot;font-weight: normal;&quot;&gt;In consideration of all of the above, I give my consent to participate in this research study. I will be given a copy of this informed consent document to keep for my records. I agree to take part in this study.&lt;/span&gt;&lt;/p&gt;&lt;/div&gt;" redcap:Identifier="y" redcap:RequiredField="y">
		<Question><TranslatedText>Participant’s first name</TranslatedText><redcap:FormattedTranslatedText>&lt;div class=&quot;rich-text-field-label&quot;&gt;&lt;p&gt;&lt;span style=&quot;font-weight: normal;&quot;&gt;&lt;strong&gt;Participant’s first name&lt;/strong&gt;&lt;/span&gt;&lt;/p&gt;&lt;/div&gt;</redcap:FormattedTranslatedText></Question>
	</ItemDef>
	<ItemDef OID="last_name" Name="last_name" DataType="text" Length="999" redcap:Variable="last_name" redcap:FieldType="text" redcap:FieldNote="without space" redcap:Identifier="y" redcap:RequiredField="y">
		<Question><TranslatedText>Participant&#039;s last name</TranslatedText></Question>
	</ItemDef>
	<ItemDef OID="e_sign" Name="e_sign" DataType="text" Length="999" redcap:Variable="e_sign" redcap:FieldType="file" redcap:TextValidationType="signature" redcap:RequiredField="y">
		<Question><TranslatedText>Participant&#039;s E-Signature</TranslatedText></Question>
	</ItemDef>
	<ItemDef OID="e_consent_date" Name="e_consent_date" DataType="date" Length="999" redcap:Variable="e_consent_date" redcap:FieldType="text" redcap:TextValidationType="date_mdy" redcap:RequiredField="y" redcap:FieldAnnotation="@TODAY-SERVER">
		<Question><TranslatedText>Date</TranslatedText></Question>
	</ItemDef>
	<ItemDef OID="consent_form_complete" Name="consent_form_complete" DataType="text" Length="1" redcap:Variable="consent_form_complete" redcap:FieldType="select" redcap:SectionHeader="Form Status">
		<Question><TranslatedText>Complete?</TranslatedText></Question>
		<CodeListRef CodeListOID="consent_form_complete.choices"/>
	</ItemDef>
	<ItemDef OID="cell_no" Name="cell_no" DataType="text" Length="999" redcap:Variable="cell_no" redcap:FieldType="text" redcap:TextValidationType="phone" redcap:FieldNote="Without spaces or parenthesis" redcap:Identifier="y" redcap:RequiredField="y">
		<Question><TranslatedText>What is your cell phone number?</TranslatedText></Question>
	</ItemDef>
	<ItemDef OID="address" Name="address" DataType="text" Length="999" redcap:Variable="address" redcap:FieldType="textarea" redcap:Identifier="y" redcap:RequiredField="y">
		<Question><TranslatedText>What is your local (Monroe County, IN) address?</TranslatedText></Question>
	</ItemDef>
	<ItemDef OID="email" Name="email" DataType="text" Length="999" redcap:Variable="email" redcap:FieldType="text" redcap:TextValidationType="email" redcap:FieldNote="examples: username@iu.edu, username@indiana.edu" redcap:Identifier="y" redcap:RequiredField="y">
		<Question><TranslatedText>What is your IU email?</TranslatedText></Question>
	</ItemDef>
	<ItemDef OID="middle_initial" Name="middle_initial" DataType="text" Length="999" redcap:Variable="middle_initial" redcap:FieldType="text" redcap:TextValidationType="alpha_only" redcap:SectionHeader="&lt;div class=&quot;rich-text-field-label&quot;&gt;&lt;h5 style=&quot;text-align: center;&quot;&gt;Study ID Generator&lt;/h5&gt; &lt;p&gt;Now we are going to ask you a few questions to generate a unique study ID number that you can use while in this study to maintain your privacy.&lt;/p&gt;&lt;/div&gt;" redcap:RequiredField="y" redcap:FieldAnnotation="@CHARLIMIT=1">
		<Question><TranslatedText>What is your middle initial (if you do not have one, please use &quot;X&quot;)?</TranslatedText><redcap:FormattedTranslatedText>&lt;div class=&quot;rich-text-field-label&quot;&gt;&lt;p&gt;What is your middle initial (if you do not have one, please use &quot;X&quot;)?&lt;/p&gt;&lt;/div&gt;</redcap:FormattedTranslatedText></Question>
	</ItemDef>
	<ItemDef OID="cell_no_last_4" Name="cell_no_last_4" DataType="integer" Length="999" redcap:Variable="cell_no_last_4" redcap:FieldType="text" redcap:TextValidationType="int" redcap:FieldNote="Without spaces" redcap:RequiredField="y" redcap:FieldAnnotation="@CHARLIMIT=4">
		<Question><TranslatedText>Please re-enter the last four digits of your phone number.  </TranslatedText><redcap:FormattedTranslatedText>&lt;div class=&quot;rich-text-field-label&quot;&gt;&lt;p&gt;Please re-enter the &lt;span style=&quot;text-decoration: underline;&quot;&gt;last four digits&lt;/span&gt; of your phone number.&lt;/p&gt; &lt;p&gt; &lt;/p&gt;&lt;/div&gt;</redcap:FormattedTranslatedText></Question>
		<RangeCheck Comparator="GE" SoftHard="Soft">
			<CheckValue>0000</CheckValue>
			<ErrorMessage><TranslatedText>The value you provided is outside the suggested range. (0000 - 9999). This value is admissible, but you may wish to double check it.</TranslatedText></ErrorMessage>
		</RangeCheck>
		<RangeCheck Comparator="LE" SoftHard="Soft">
			<CheckValue>9999</CheckValue>
			<ErrorMessage><TranslatedText>The value you provided is outside the suggested range. (0000 - 9999). This value is admissible, but you may wish to double check it.</TranslatedText></ErrorMessage>
		</RangeCheck>
	</ItemDef>
	<ItemDef OID="birth_month" Name="birth_month" DataType="integer" Length="999" redcap:Variable="birth_month" redcap:FieldType="text" redcap:TextValidationType="int" redcap:RequiredField="y" redcap:FieldAnnotation="@CHARLIMIT=2">
		<Question><TranslatedText>What day of the month were you born on? Please use two digits, so that if you were born on the 1st of the month, you will enter &#039;01.&#039;</TranslatedText></Question>
		<RangeCheck Comparator="GE" SoftHard="Soft">
			<CheckValue>01</CheckValue>
			<ErrorMessage><TranslatedText>The value you provided is outside the suggested range. (01 - 31). This value is admissible, but you may wish to double check it.</TranslatedText></ErrorMessage>
		</RangeCheck>
		<RangeCheck Comparator="LE" SoftHard="Soft">
			<CheckValue>31</CheckValue>
			<ErrorMessage><TranslatedText>The value you provided is outside the suggested range. (01 - 31). This value is admissible, but you may wish to double check it.</TranslatedText></ErrorMessage>
		</RangeCheck>
	</ItemDef>
	<ItemDef OID="respondent_contact_information_complete" Name="respondent_contact_information_complete" DataType="text" Length="1" redcap:Variable="respondent_contact_information_complete" redcap:FieldType="select" redcap:SectionHeader="Form Status">
		<Question><TranslatedText>Complete?</TranslatedText></Question>
		<CodeListRef CodeListOID="respondent_contact_information_complete.choices"/>
	</ItemDef>
	<ItemDef OID="meet_time_1" Name="meet_time_1" DataType="text" Length="2" redcap:Variable="meet_time_1" redcap:FieldType="select" redcap:RequiredField="y" redcap:CustomAlignment="RH" redcap:FieldAnnotation="@MAXCHOICE(1=1, 2=1, 3=1, 4=1, 5=1, 6=1, 7=1, 8=1, 9=1, 10=1, 11=1, 12=1, 13=1, 14=1, 15=1, 16=1, 17=1, 18=1, 19=1, 20=1, 21=1, 22=1, 23=1, 24=1, 25=1, 26=1, 27=1, 28=1, 29=1, 30=1, 31=1, 32=1, 33=1, 34=1, 35=1, 36=1, 37=1, 38=1, 39=1, 40=1, 41=1, 42=1, 43=1, 44=1, 45=1, 46=1, 47=1, 48=1, 49=1, 50=1, 51=1, 52=1, 53=1, 54=1, 55=1, 56=1, 57=1, 58=1, 59=1, 60=1, 61=3, 62=3, 63=3, 64=3, 65=3, 66=3, 67=3, 68=3, 69=3, 70=3, 71=3, 72=3, 73=3, 74=3, 75=3, 76=3, 77=3, 78=3)">
		<Question><TranslatedText>We&#039;d like to go ahead and schedule your first visit for the COVID-19 antibody test. Testing will take place outdoors on campus in the Woodlawn tennis courts outside the School of Public Health/Garrett Field House.

Please choose a 30 minute window below that would be convenient for you to come in for testing. If possible, please choose the earlier time slots</TranslatedText><redcap:FormattedTranslatedText>&lt;div class=&quot;rich-text-field-label&quot;&gt;&lt;p&gt;We&#039;d like to go ahead and schedule your first visit for the COVID-19 antibody test. Testing will take place outdoors on campus in the Woodlawn tennis courts outside the School of Public Health/Garrett Field House.&lt;br /&gt;&lt;br /&gt;&lt;span style=&quot;font-weight: normal;&quot;&gt;Please choose a 30 minute window below that would be convenient for you to come in for testing. If possible, please choose the earlier time slots&lt;/span&gt;&lt;/p&gt;&lt;/div&gt;</redcap:FormattedTranslatedText></Question>
		<CodeListRef CodeListOID="meet_time_1.choices"/>
	</ItemDef>
	<ItemDef OID="study_id" Name="study_id" DataType="text" Length="999" redcap:Variable="study_id" redcap:FieldType="text" redcap:SectionHeader="&lt;div class=&quot;rich-text-field-label&quot;&gt;&lt;p style=&quot;text-align: left;&quot;&gt;&lt;span style=&quot;font-weight: normal;&quot;&gt;Please&lt;/span&gt; do not &lt;span style=&quot;font-weight: normal;&quot;&gt;come for your visit if you are experiencing COVID-19 symptoms, if you have received a positive COVID-19 test in the last two weeks, or if you have been directed to isolate or quarantine. If any of those events occur, please contact Sina Kianersi (&lt;a href=&quot;mailto:skianers@iu.edu&quot;&gt;skianers@iu.edu&lt;/a&gt;) to reschedule your visit.&lt;/span&gt;&lt;/p&gt;&lt;/div&gt;" redcap:FieldAnnotation="@HIDDEN @READONLY @DEFAULT=&#039;[middle_initial]_[cell_no_last_4]_[birth_month]&#039;">
		<Question><TranslatedText>Study_id</TranslatedText></Question>
	</ItemDef>
	<ItemDef OID="study_id_cnfrm" Name="study_id_cnfrm" DataType="text" Length="1" redcap:Variable="study_id_cnfrm" redcap:FieldType="radio" redcap:RequiredField="y">
		<Question><TranslatedText>Your Study ID is: [study_id] Please remember to save and bring your study id to your lab meeting.  Hint: your study ID is your middle initial followed by the last four digits of your phone number and the day of the month that you were born on. We have also emailed you this information.</TranslatedText><redcap:FormattedTranslatedText>&lt;div class=&quot;rich-text-field-label&quot;&gt;&lt;p&gt;Your Study ID is: [study_id]&lt;/p&gt; &lt;p&gt;Please remember to save and bring your study id to your lab meeting. &lt;/p&gt; &lt;p&gt;&lt;span style=&quot;font-weight: normal;&quot;&gt;Hint: your study ID is your &lt;/span&gt;middle initial&lt;span style=&quot;font-weight: normal;&quot;&gt; followed by the &lt;/span&gt;last four digits of your phone number&lt;span style=&quot;font-weight: normal;&quot;&gt; and the &lt;/span&gt;day of the month that you were born on&lt;span style=&quot;font-weight: normal;&quot;&gt;.&lt;/span&gt;&lt;/p&gt; &lt;p&gt;&lt;span style=&quot;font-weight: normal;&quot;&gt;We have also emailed you this information.&lt;/span&gt;&lt;/p&gt;&lt;/div&gt;</redcap:FormattedTranslatedText></Question>
		<CodeListRef CodeListOID="study_id_cnfrm.choices"/>
	</ItemDef>
	<ItemDef OID="schedule_lab_visit_complete" Name="schedule_lab_visit_complete" DataType="text" Length="1" redcap:Variable="schedule_lab_visit_complete" redcap:FieldType="select" redcap:SectionHeader="Form Status">
		<Question><TranslatedText>Complete?</TranslatedText></Question>
		<CodeListRef CodeListOID="schedule_lab_visit_complete.choices"/>
	</ItemDef>
	<ItemDef OID="age" Name="age" DataType="text" Length="999" redcap:Variable="age" redcap:FieldType="text">
		<Question><TranslatedText>What is your current age?</TranslatedText></Question>
	</ItemDef>
	<ItemDef OID="born_sex" Name="born_sex" DataType="text" Length="1" redcap:Variable="born_sex" redcap:FieldType="radio">
		<Question><TranslatedText>What sex were you assigned at birth, on your original birth certificate?</TranslatedText></Question>
		<CodeListRef CodeListOID="born_sex.choices"/>
	</ItemDef>
	<ItemDef OID="gender_id" Name="gender_id" DataType="text" Length="1" redcap:Variable="gender_id" redcap:FieldType="radio">
		<Question><TranslatedText>How do you describe yourself? (Please check one) 
</TranslatedText></Question>
		<CodeListRef CodeListOID="gender_id.choices"/>
	</ItemDef>
	<ItemDef OID="race___1" Name="race___1" DataType="boolean" Length="1" redcap:Variable="race" redcap:FieldType="checkbox">
		<Question><TranslatedText>Which categories describe you? 
(Please choose all that apply)</TranslatedText><redcap:FormattedTranslatedText>&lt;p&gt;Which categories describe you? &lt;br /&gt;(Please choose all that apply)&lt;/p&gt;</redcap:FormattedTranslatedText></Question>
		<CodeListRef CodeListOID="race___1.choices"/>
	</ItemDef>
	<ItemDef OID="race___2" Name="race___2" DataType="boolean" Length="1" redcap:Variable="race" redcap:FieldType="checkbox">
		<Question><TranslatedText>Which categories describe you? 
(Please choose all that apply)</TranslatedText><redcap:FormattedTranslatedText>&lt;p&gt;Which categories describe you? &lt;br /&gt;(Please choose all that apply)&lt;/p&gt;</redcap:FormattedTranslatedText></Question>
		<CodeListRef CodeListOID="race___2.choices"/>
	</ItemDef>
	<ItemDef OID="race___3" Name="race___3" DataType="boolean" Length="1" redcap:Variable="race" redcap:FieldType="checkbox">
		<Question><TranslatedText>Which categories describe you? 
(Please choose all that apply)</TranslatedText><redcap:FormattedTranslatedText>&lt;p&gt;Which categories describe you? &lt;br /&gt;(Please choose all that apply)&lt;/p&gt;</redcap:FormattedTranslatedText></Question>
		<CodeListRef CodeListOID="race___3.choices"/>
	</ItemDef>
	<ItemDef OID="race___4" Name="race___4" DataType="boolean" Length="1" redcap:Variable="race" redcap:FieldType="checkbox">
		<Question><TranslatedText>Which categories describe you? 
(Please choose all that apply)</TranslatedText><redcap:FormattedTranslatedText>&lt;p&gt;Which categories describe you? &lt;br /&gt;(Please choose all that apply)&lt;/p&gt;</redcap:FormattedTranslatedText></Question>
		<CodeListRef CodeListOID="race___4.choices"/>
	</ItemDef>
	<ItemDef OID="race___5" Name="race___5" DataType="boolean" Length="1" redcap:Variable="race" redcap:FieldType="checkbox">
		<Question><TranslatedText>Which categories describe you? 
(Please choose all that apply)</TranslatedText><redcap:FormattedTranslatedText>&lt;p&gt;Which categories describe you? &lt;br /&gt;(Please choose all that apply)&lt;/p&gt;</redcap:FormattedTranslatedText></Question>
		<CodeListRef CodeListOID="race___5.choices"/>
	</ItemDef>
	<ItemDef OID="race___6" Name="race___6" DataType="boolean" Length="1" redcap:Variable="race" redcap:FieldType="checkbox">
		<Question><TranslatedText>Which categories describe you? 
(Please choose all that apply)</TranslatedText><redcap:FormattedTranslatedText>&lt;p&gt;Which categories describe you? &lt;br /&gt;(Please choose all that apply)&lt;/p&gt;</redcap:FormattedTranslatedText></Question>
		<CodeListRef CodeListOID="race___6.choices"/>
	</ItemDef>
	<ItemDef OID="race___7" Name="race___7" DataType="boolean" Length="1" redcap:Variable="race" redcap:FieldType="checkbox">
		<Question><TranslatedText>Which categories describe you? 
(Please choose all that apply)</TranslatedText><redcap:FormattedTranslatedText>&lt;p&gt;Which categories describe you? &lt;br /&gt;(Please choose all that apply)&lt;/p&gt;</redcap:FormattedTranslatedText></Question>
		<CodeListRef CodeListOID="race___7.choices"/>
	</ItemDef>
	<ItemDef OID="race___8" Name="race___8" DataType="boolean" Length="1" redcap:Variable="race" redcap:FieldType="checkbox">
		<Question><TranslatedText>Which categories describe you? 
(Please choose all that apply)</TranslatedText><redcap:FormattedTranslatedText>&lt;p&gt;Which categories describe you? &lt;br /&gt;(Please choose all that apply)&lt;/p&gt;</redcap:FormattedTranslatedText></Question>
		<CodeListRef CodeListOID="race___8.choices"/>
	</ItemDef>
	<ItemDef OID="race_other" Name="race_other" DataType="text" Length="999" redcap:Variable="race_other" redcap:FieldType="text" redcap:TextValidationType="alpha_only" redcap:BranchingLogic="[race(8)] = &#039;1&#039;">
		<Question><TranslatedText>If you answered &quot;Some other race, ethnicity, or origin,&quot; please specify:</TranslatedText></Question>
	</ItemDef>
	<ItemDef OID="residence" Name="residence" DataType="text" Length="1" redcap:Variable="residence" redcap:FieldType="radio">
		<Question><TranslatedText>Where do you currently live?</TranslatedText></Question>
		<CodeListRef CodeListOID="residence.choices"/>
	</ItemDef>
	<ItemDef OID="residence_other" Name="residence_other" DataType="text" Length="999" redcap:Variable="residence_other" redcap:FieldType="text" redcap:BranchingLogic="[residence] = &#039;5&#039;">
		<Question><TranslatedText>If you answered &quot;Other,&quot; please describe:</TranslatedText></Question>
	</ItemDef>
	<ItemDef OID="residents_n" Name="residents_n" DataType="integer" Length="999" redcap:Variable="residents_n" redcap:FieldType="text" redcap:TextValidationType="int" redcap:FieldNote="number of people">
		<Question><TranslatedText>How many people, including yourself, live at your current residence, or have stayed overnight there in the past 2 weeks (14 days)?</TranslatedText><redcap:FormattedTranslatedText>&lt;div class=&quot;rich-text-field-label&quot;&gt;&lt;p&gt;How many people, including yourself, live at your current residence, or have stayed overnight there in the &lt;span style=&quot;text-decoration: underline;&quot;&gt;past 2 weeks&lt;/span&gt; (14 days)?&lt;/p&gt;&lt;/div&gt;</redcap:FormattedTranslatedText></Question>
	</ItemDef>
	<ItemDef OID="bedroom_n" Name="bedroom_n" DataType="float" Length="999" SignificantDigits="1" redcap:Variable="bedroom_n" redcap:FieldType="text" redcap:TextValidationType="float" redcap:FieldNote="number of bedrooms">
		<Question><TranslatedText>How many bedrooms does your current residence have? </TranslatedText></Question>
	</ItemDef>
	<ItemDef OID="sch_year" Name="sch_year" DataType="text" Length="1" redcap:Variable="sch_year" redcap:FieldType="radio">
		<Question><TranslatedText>What is your year in school?</TranslatedText></Question>
		<CodeListRef CodeListOID="sch_year.choices"/>
	</ItemDef>
	<ItemDef OID="major_school" Name="major_school" DataType="text" Length="2" redcap:Variable="major_school" redcap:FieldType="select" redcap:TextValidationType="autocomplete">
		<Question><TranslatedText>In what school or college is your major or degree program? You may type in the drop-down menu to quickly locate your school.</TranslatedText><redcap:FormattedTranslatedText>&lt;div class=&quot;rich-text-field-label&quot;&gt;&lt;p&gt;In what school or college is your major or degree program?&lt;/p&gt; &lt;p&gt;&lt;span style=&quot;font-weight: normal;&quot;&gt;You may type in the drop-down menu to quickly locate your school.&lt;/span&gt;&lt;/p&gt;&lt;/div&gt;</redcap:FormattedTranslatedText></Question>
		<CodeListRef CodeListOID="major_school.choices"/>
	</ItemDef>
	<ItemDef OID="rel_status" Name="rel_status" DataType="text" Length="1" redcap:Variable="rel_status" redcap:FieldType="radio">
		<Question><TranslatedText>Which of the following best describes your current relationship status? </TranslatedText></Question>
		<CodeListRef CodeListOID="rel_status.choices"/>
	</ItemDef>
	<ItemDef OID="greek_mmbr" Name="greek_mmbr" DataType="text" Length="1" redcap:Variable="greek_mmbr" redcap:FieldType="radio">
		<Question><TranslatedText>What is your membership status with IUs fraternities and sororities? </TranslatedText></Question>
		<CodeListRef CodeListOID="greek_mmbr.choices"/>
	</ItemDef>
	<ItemDef OID="general_health" Name="general_health" DataType="text" Length="1" redcap:Variable="general_health" redcap:FieldType="radio">
		<Question><TranslatedText>In general, how would you describe your health? </TranslatedText></Question>
		<CodeListRef CodeListOID="general_health.choices"/>
	</ItemDef>
	<ItemDef OID="at_risk___1" Name="at_risk___1" DataType="boolean" Length="1" redcap:Variable="at_risk" redcap:FieldType="checkbox" redcap:FieldNote="Check all that apply" redcap:FieldAnnotation="@NONEOFTHEABOVE=9">
		<Question><TranslatedText>Do you have any medical conditions that places you at high risk for severe COVID-19 disease? Please choose all that apply from the current CDC list:  </TranslatedText></Question>
		<CodeListRef CodeListOID="at_risk___1.choices"/>
	</ItemDef>
	<ItemDef OID="at_risk___2" Name="at_risk___2" DataType="boolean" Length="1" redcap:Variable="at_risk" redcap:FieldType="checkbox" redcap:FieldNote="Check all that apply" redcap:FieldAnnotation="@NONEOFTHEABOVE=9">
		<Question><TranslatedText>Do you have any medical conditions that places you at high risk for severe COVID-19 disease? Please choose all that apply from the current CDC list:  </TranslatedText></Question>
		<CodeListRef CodeListOID="at_risk___2.choices"/>
	</ItemDef>
	<ItemDef OID="at_risk___3" Name="at_risk___3" DataType="boolean" Length="1" redcap:Variable="at_risk" redcap:FieldType="checkbox" redcap:FieldNote="Check all that apply" redcap:FieldAnnotation="@NONEOFTHEABOVE=9">
		<Question><TranslatedText>Do you have any medical conditions that places you at high risk for severe COVID-19 disease? Please choose all that apply from the current CDC list:  </TranslatedText></Question>
		<CodeListRef CodeListOID="at_risk___3.choices"/>
	</ItemDef>
	<ItemDef OID="at_risk___4" Name="at_risk___4" DataType="boolean" Length="1" redcap:Variable="at_risk" redcap:FieldType="checkbox" redcap:FieldNote="Check all that apply" redcap:FieldAnnotation="@NONEOFTHEABOVE=9">
		<Question><TranslatedText>Do you have any medical conditions that places you at high risk for severe COVID-19 disease? Please choose all that apply from the current CDC list:  </TranslatedText></Question>
		<CodeListRef CodeListOID="at_risk___4.choices"/>
	</ItemDef>
	<ItemDef OID="at_risk___5" Name="at_risk___5" DataType="boolean" Length="1" redcap:Variable="at_risk" redcap:FieldType="checkbox" redcap:FieldNote="Check all that apply" redcap:FieldAnnotation="@NONEOFTHEABOVE=9">
		<Question><TranslatedText>Do you have any medical conditions that places you at high risk for severe COVID-19 disease? Please choose all that apply from the current CDC list:  </TranslatedText></Question>
		<CodeListRef CodeListOID="at_risk___5.choices"/>
	</ItemDef>
	<ItemDef OID="at_risk___6" Name="at_risk___6" DataType="boolean" Length="1" redcap:Variable="at_risk" redcap:FieldType="checkbox" redcap:FieldNote="Check all that apply" redcap:FieldAnnotation="@NONEOFTHEABOVE=9">
		<Question><TranslatedText>Do you have any medical conditions that places you at high risk for severe COVID-19 disease? Please choose all that apply from the current CDC list:  </TranslatedText></Question>
		<CodeListRef CodeListOID="at_risk___6.choices"/>
	</ItemDef>
	<ItemDef OID="at_risk___7" Name="at_risk___7" DataType="boolean" Length="1" redcap:Variable="at_risk" redcap:FieldType="checkbox" redcap:FieldNote="Check all that apply" redcap:FieldAnnotation="@NONEOFTHEABOVE=9">
		<Question><TranslatedText>Do you have any medical conditions that places you at high risk for severe COVID-19 disease? Please choose all that apply from the current CDC list:  </TranslatedText></Question>
		<CodeListRef CodeListOID="at_risk___7.choices"/>
	</ItemDef>
	<ItemDef OID="at_risk___8" Name="at_risk___8" DataType="boolean" Length="1" redcap:Variable="at_risk" redcap:FieldType="checkbox" redcap:FieldNote="Check all that apply" redcap:FieldAnnotation="@NONEOFTHEABOVE=9">
		<Question><TranslatedText>Do you have any medical conditions that places you at high risk for severe COVID-19 disease? Please choose all that apply from the current CDC list:  </TranslatedText></Question>
		<CodeListRef CodeListOID="at_risk___8.choices"/>
	</ItemDef>
	<ItemDef OID="at_risk___9" Name="at_risk___9" DataType="boolean" Length="1" redcap:Variable="at_risk" redcap:FieldType="checkbox" redcap:FieldNote="Check all that apply" redcap:FieldAnnotation="@NONEOFTHEABOVE=9">
		<Question><TranslatedText>Do you have any medical conditions that places you at high risk for severe COVID-19 disease? Please choose all that apply from the current CDC list:  </TranslatedText></Question>
		<CodeListRef CodeListOID="at_risk___9.choices"/>
	</ItemDef>
	<ItemDef OID="at_risk_others___1" Name="at_risk_others___1" DataType="boolean" Length="1" redcap:Variable="at_risk_others" redcap:FieldType="checkbox" redcap:FieldNote="Check all that apply" redcap:FieldAnnotation="@NONEOFTHEABOVE=9">
		<Question><TranslatedText>Do you live with anyone with any medical conditions that places them at high risk for severe COVID-19 disease? Please choose all that apply from the current CDC list:</TranslatedText></Question>
		<CodeListRef CodeListOID="at_risk_others___1.choices"/>
	</ItemDef>
	<ItemDef OID="at_risk_others___2" Name="at_risk_others___2" DataType="boolean" Length="1" redcap:Variable="at_risk_others" redcap:FieldType="checkbox" redcap:FieldNote="Check all that apply" redcap:FieldAnnotation="@NONEOFTHEABOVE=9">
		<Question><TranslatedText>Do you live with anyone with any medical conditions that places them at high risk for severe COVID-19 disease? Please choose all that apply from the current CDC list:</TranslatedText></Question>
		<CodeListRef CodeListOID="at_risk_others___2.choices"/>
	</ItemDef>
	<ItemDef OID="at_risk_others___3" Name="at_risk_others___3" DataType="boolean" Length="1" redcap:Variable="at_risk_others" redcap:FieldType="checkbox" redcap:FieldNote="Check all that apply" redcap:FieldAnnotation="@NONEOFTHEABOVE=9">
		<Question><TranslatedText>Do you live with anyone with any medical conditions that places them at high risk for severe COVID-19 disease? Please choose all that apply from the current CDC list:</TranslatedText></Question>
		<CodeListRef CodeListOID="at_risk_others___3.choices"/>
	</ItemDef>
	<ItemDef OID="at_risk_others___4" Name="at_risk_others___4" DataType="boolean" Length="1" redcap:Variable="at_risk_others" redcap:FieldType="checkbox" redcap:FieldNote="Check all that apply" redcap:FieldAnnotation="@NONEOFTHEABOVE=9">
		<Question><TranslatedText>Do you live with anyone with any medical conditions that places them at high risk for severe COVID-19 disease? Please choose all that apply from the current CDC list:</TranslatedText></Question>
		<CodeListRef CodeListOID="at_risk_others___4.choices"/>
	</ItemDef>
	<ItemDef OID="at_risk_others___5" Name="at_risk_others___5" DataType="boolean" Length="1" redcap:Variable="at_risk_others" redcap:FieldType="checkbox" redcap:FieldNote="Check all that apply" redcap:FieldAnnotation="@NONEOFTHEABOVE=9">
		<Question><TranslatedText>Do you live with anyone with any medical conditions that places them at high risk for severe COVID-19 disease? Please choose all that apply from the current CDC list:</TranslatedText></Question>
		<CodeListRef CodeListOID="at_risk_others___5.choices"/>
	</ItemDef>
	<ItemDef OID="at_risk_others___6" Name="at_risk_others___6" DataType="boolean" Length="1" redcap:Variable="at_risk_others" redcap:FieldType="checkbox" redcap:FieldNote="Check all that apply" redcap:FieldAnnotation="@NONEOFTHEABOVE=9">
		<Question><TranslatedText>Do you live with anyone with any medical conditions that places them at high risk for severe COVID-19 disease? Please choose all that apply from the current CDC list:</TranslatedText></Question>
		<CodeListRef CodeListOID="at_risk_others___6.choices"/>
	</ItemDef>
	<ItemDef OID="at_risk_others___7" Name="at_risk_others___7" DataType="boolean" Length="1" redcap:Variable="at_risk_others" redcap:FieldType="checkbox" redcap:FieldNote="Check all that apply" redcap:FieldAnnotation="@NONEOFTHEABOVE=9">
		<Question><TranslatedText>Do you live with anyone with any medical conditions that places them at high risk for severe COVID-19 disease? Please choose all that apply from the current CDC list:</TranslatedText></Question>
		<CodeListRef CodeListOID="at_risk_others___7.choices"/>
	</ItemDef>
	<ItemDef OID="at_risk_others___8" Name="at_risk_others___8" DataType="boolean" Length="1" redcap:Variable="at_risk_others" redcap:FieldType="checkbox" redcap:FieldNote="Check all that apply" redcap:FieldAnnotation="@NONEOFTHEABOVE=9">
		<Question><TranslatedText>Do you live with anyone with any medical conditions that places them at high risk for severe COVID-19 disease? Please choose all that apply from the current CDC list:</TranslatedText></Question>
		<CodeListRef CodeListOID="at_risk_others___8.choices"/>
	</ItemDef>
	<ItemDef OID="at_risk_others___9" Name="at_risk_others___9" DataType="boolean" Length="1" redcap:Variable="at_risk_others" redcap:FieldType="checkbox" redcap:FieldNote="Check all that apply" redcap:FieldAnnotation="@NONEOFTHEABOVE=9">
		<Question><TranslatedText>Do you live with anyone with any medical conditions that places them at high risk for severe COVID-19 disease? Please choose all that apply from the current CDC list:</TranslatedText></Question>
		<CodeListRef CodeListOID="at_risk_others___9.choices"/>
	</ItemDef>
	<ItemDef OID="at_risk_additional___1" Name="at_risk_additional___1" DataType="boolean" Length="1" redcap:Variable="at_risk_additional" redcap:FieldType="checkbox" redcap:FieldNote="Check all that apply" redcap:FieldAnnotation="@NONEOFTHEABOVE=4">
		<Question><TranslatedText>Do you have any of these additional medical conditions? </TranslatedText></Question>
		<CodeListRef CodeListOID="at_risk_additional___1.choices"/>
	</ItemDef>
	<ItemDef OID="at_risk_additional___2" Name="at_risk_additional___2" DataType="boolean" Length="1" redcap:Variable="at_risk_additional" redcap:FieldType="checkbox" redcap:FieldNote="Check all that apply" redcap:FieldAnnotation="@NONEOFTHEABOVE=4">
		<Question><TranslatedText>Do you have any of these additional medical conditions? </TranslatedText></Question>
		<CodeListRef CodeListOID="at_risk_additional___2.choices"/>
	</ItemDef>
	<ItemDef OID="at_risk_additional___3" Name="at_risk_additional___3" DataType="boolean" Length="1" redcap:Variable="at_risk_additional" redcap:FieldType="checkbox" redcap:FieldNote="Check all that apply" redcap:FieldAnnotation="@NONEOFTHEABOVE=4">
		<Question><TranslatedText>Do you have any of these additional medical conditions? </TranslatedText></Question>
		<CodeListRef CodeListOID="at_risk_additional___3.choices"/>
	</ItemDef>
	<ItemDef OID="at_risk_additional___4" Name="at_risk_additional___4" DataType="boolean" Length="1" redcap:Variable="at_risk_additional" redcap:FieldType="checkbox" redcap:FieldNote="Check all that apply" redcap:FieldAnnotation="@NONEOFTHEABOVE=4">
		<Question><TranslatedText>Do you have any of these additional medical conditions? </TranslatedText></Question>
		<CodeListRef CodeListOID="at_risk_additional___4.choices"/>
	</ItemDef>
	<ItemDef OID="flu_vaccine" Name="flu_vaccine" DataType="boolean" Length="1" redcap:Variable="flu_vaccine" redcap:FieldType="yesno">
		<Question><TranslatedText>Did you get a flu vaccine last year? </TranslatedText></Question>
		<CodeListRef CodeListOID="flu_vaccine.choices"/>
	</ItemDef>
	<ItemDef OID="sleep_hours" Name="sleep_hours" DataType="integer" Length="999" redcap:Variable="sleep_hours" redcap:FieldType="text" redcap:TextValidationType="int" redcap:FieldNote="number of hours">
		<Question><TranslatedText>On average, how many hours of sleep do you get a night? </TranslatedText></Question>
		<RangeCheck Comparator="GE" SoftHard="Soft">
			<CheckValue>0</CheckValue>
			<ErrorMessage><TranslatedText>The value you provided is outside the suggested range. (0 - 24). This value is admissible, but you may wish to double check it.</TranslatedText></ErrorMessage>
		</RangeCheck>
		<RangeCheck Comparator="LE" SoftHard="Soft">
			<CheckValue>24</CheckValue>
			<ErrorMessage><TranslatedText>The value you provided is outside the suggested range. (0 - 24). This value is admissible, but you may wish to double check it.</TranslatedText></ErrorMessage>
		</RangeCheck>
	</ItemDef>
	<ItemDef OID="respondent_demographics_complete" Name="respondent_demographics_complete" DataType="text" Length="1" redcap:Variable="respondent_demographics_complete" redcap:FieldType="select" redcap:SectionHeader="Form Status">
		<Question><TranslatedText>Complete?</TranslatedText></Question>
		<CodeListRef CodeListOID="respondent_demographics_complete.choices"/>
	</ItemDef>
	<ItemDef OID="spnd_15_min" Name="spnd_15_min" DataType="text" Length="1" redcap:Variable="spnd_15_min" redcap:FieldType="radio">
		<Question><TranslatedText>Think back over the last 7 days: How many times did you spend at least 15 minutes with people other than those who live with you?</TranslatedText><redcap:FormattedTranslatedText>&lt;div class=&quot;rich-text-field-label&quot;&gt;&lt;p&gt;Think back over the &lt;span style=&quot;text-decoration: underline;&quot;&gt;last 7 days&lt;/span&gt;:&lt;/p&gt; &lt;p&gt;How many times did you spend &lt;span style=&quot;text-decoration: underline;&quot;&gt;at least 15 minutes&lt;/span&gt; with people other than those who live with you?&lt;/p&gt;&lt;/div&gt;</redcap:FormattedTranslatedText></Question>
		<CodeListRef CodeListOID="spnd_15_min.choices"/>
	</ItemDef>
	<ItemDef OID="no_mask_15_min" Name="no_mask_15_min" DataType="text" Length="1" redcap:Variable="no_mask_15_min" redcap:FieldType="radio">
		<Question><TranslatedText>Think back over the last 7 days: How many times did you spend at least 15 minutes with people other than those who live with you without wearing facial coverings or masks?</TranslatedText><redcap:FormattedTranslatedText>&lt;div class=&quot;rich-text-field-label&quot;&gt;&lt;p&gt;Think back over the &lt;span style=&quot;text-decoration: underline;&quot;&gt;last 7 days&lt;/span&gt;:&lt;/p&gt; &lt;p&gt;How many times did you spend &lt;span style=&quot;text-decoration: underline;&quot;&gt;at least 15 minutes&lt;/span&gt; with people other than those who live with you &lt;span style=&quot;text-decoration: underline;&quot;&gt;without wearing facial coverings or masks&lt;/span&gt;?&lt;/p&gt;&lt;/div&gt;</redcap:FormattedTranslatedText></Question>
		<CodeListRef CodeListOID="no_mask_15_min.choices"/>
	</ItemDef>
	<ItemDef OID="f_2_f_job" Name="f_2_f_job" DataType="boolean" Length="1" redcap:Variable="f_2_f_job" redcap:FieldType="yesno">
		<Question><TranslatedText>Do you have a job or internship that requires you to interact face-to-face (in-person/non-virtually) with others? </TranslatedText></Question>
		<CodeListRef CodeListOID="f_2_f_job.choices"/>
	</ItemDef>
	<ItemDef OID="f_2_f_jon_hours" Name="f_2_f_jon_hours" DataType="float" Length="999" SignificantDigits="1" redcap:Variable="f_2_f_jon_hours" redcap:FieldType="text" redcap:TextValidationType="float" redcap:BranchingLogic="[f_2_f_job] = &#039;1&#039;">
		<Question><TranslatedText>If yes, about how many hours do you work in-person each week? </TranslatedText></Question>
		<RangeCheck Comparator="GE" SoftHard="Soft">
			<CheckValue>0</CheckValue>
			<ErrorMessage><TranslatedText>The value you provided is outside the suggested range. (0 - 120). This value is admissible, but you may wish to double check it.</TranslatedText></ErrorMessage>
		</RangeCheck>
		<RangeCheck Comparator="LE" SoftHard="Soft">
			<CheckValue>120</CheckValue>
			<ErrorMessage><TranslatedText>The value you provided is outside the suggested range. (0 - 120). This value is admissible, but you may wish to double check it.</TranslatedText></ErrorMessage>
		</RangeCheck>
	</ItemDef>
	<ItemDef OID="f_2_f_job_title" Name="f_2_f_job_title" DataType="text" Length="999" redcap:Variable="f_2_f_job_title" redcap:FieldType="text" redcap:BranchingLogic="[f_2_f_job] = &#039;1&#039;">
		<Question><TranslatedText>If yes, what is your job? </TranslatedText></Question>
	</ItemDef>
	<ItemDef OID="f_2_f_job_others" Name="f_2_f_job_others" DataType="boolean" Length="1" redcap:Variable="f_2_f_job_others" redcap:FieldType="yesno">
		<Question><TranslatedText>Does anyone you live with have a job or internship that requires them to interact face-to-face (in-person/non-virtually) with others? </TranslatedText></Question>
		<CodeListRef CodeListOID="f_2_f_job_others.choices"/>
	</ItemDef>
	<ItemDef OID="credit_hrs_n" Name="credit_hrs_n" DataType="text" Length="2" redcap:Variable="credit_hrs_n" redcap:FieldType="select" redcap:TextValidationType="autocomplete">
		<Question><TranslatedText>How many credit hours are you taking this semester? </TranslatedText></Question>
		<CodeListRef CodeListOID="credit_hrs_n.choices"/>
	</ItemDef>
	<ItemDef OID="credit_hrs_in_person" Name="credit_hrs_in_person" DataType="text" Length="2" redcap:Variable="credit_hrs_in_person" redcap:FieldType="select" redcap:TextValidationType="autocomplete">
		<Question><TranslatedText>How many credit hours have in-person instruction? Note: A typical course is usually 3 credits so it may be possible to calculate this by multiplying  how many courses you are taking by 3.</TranslatedText><redcap:FormattedTranslatedText>&lt;div class=&quot;rich-text-field-label&quot;&gt;&lt;p&gt;How many credit hours have &lt;span style=&quot;text-decoration: underline;&quot;&gt;in-person&lt;/span&gt; instruction?&lt;/p&gt; &lt;p&gt;&lt;span style=&quot;font-weight: normal;&quot;&gt;Note: &lt;span style=&quot;text-decoration: underline;&quot;&gt;A typical course is usually 3 credits&lt;/span&gt; so it may be possible to calculate this by multiplying  how many courses you are taking by 3.&lt;/span&gt;&lt;/p&gt;&lt;/div&gt;</redcap:FormattedTranslatedText></Question>
		<CodeListRef CodeListOID="credit_hrs_in_person.choices"/>
	</ItemDef>
	<ItemDef OID="credit_music" Name="credit_music" DataType="boolean" Length="1" redcap:Variable="credit_music" redcap:FieldType="yesno">
		<Question><TranslatedText>Are you taking any classes with in-person instruction from the Music School? </TranslatedText></Question>
		<CodeListRef CodeListOID="credit_music.choices"/>
	</ItemDef>
	<ItemDef OID="rcrtionl_sprts_freq" Name="rcrtionl_sprts_freq" DataType="text" Length="1" redcap:Variable="rcrtionl_sprts_freq" redcap:FieldType="radio">
		<Question><TranslatedText>Think back over the last 7 days: How often did you use indoor campus recreational sports facilities (e.g. SRSC, Bill Garrett fieldhouse)?</TranslatedText><redcap:FormattedTranslatedText>&lt;div class=&quot;rich-text-field-label&quot;&gt;&lt;p&gt;Think back over the &lt;span style=&quot;text-decoration: underline;&quot;&gt;last 7 days&lt;/span&gt;:&lt;/p&gt; &lt;p&gt;How often did you use indoor campus recreational sports facilities (e.g. SRSC, Bill Garrett fieldhouse)?&lt;/p&gt;&lt;/div&gt;</redcap:FormattedTranslatedText></Question>
		<CodeListRef CodeListOID="rcrtionl_sprts_freq.choices"/>
	</ItemDef>
	<ItemDef OID="party_last_7" Name="party_last_7" DataType="text" Length="1" redcap:Variable="party_last_7" redcap:FieldType="radio">
		<Question><TranslatedText>Think back over the last 7 days: 

How often have you attended social events or parties?</TranslatedText><redcap:FormattedTranslatedText>&lt;div class=&quot;rich-text-field-label&quot;&gt;&lt;p&gt;Think back over the &lt;span style=&quot;text-decoration: underline;&quot;&gt;last 7 days&lt;/span&gt;: &lt;br /&gt;&lt;br /&gt;How often have you attended social events or parties?&lt;/p&gt;&lt;/div&gt;</redcap:FormattedTranslatedText></Question>
		<CodeListRef CodeListOID="party_last_7.choices"/>
	</ItemDef>
	<ItemDef OID="nvr_number_last_party" Name="nvr_number_last_party" DataType="text" Length="1" redcap:Variable="nvr_number_last_party" redcap:FieldType="radio" redcap:BranchingLogic="[party_last_7] = &#039;1&#039; or [party_last_7] = &#039;2&#039; or [party_last_7] = &#039;3&#039;">
		<Question><TranslatedText>Think back to the most recent social event or party you attended. About how many people were there? </TranslatedText></Question>
		<CodeListRef CodeListOID="nvr_number_last_party.choices"/>
	</ItemDef>
	<ItemDef OID="hand_wash" Name="hand_wash" DataType="text" Length="1" redcap:Variable="hand_wash" redcap:FieldType="radio" redcap:SectionHeader="During the &lt;u&gt;last 7 days&lt;/u&gt;, which of the following measures have you taken to prevent infection from COVID-19? 

Please respond to each item below." redcap:MatrixGroupName="prvntv_measures">
		<Question><TranslatedText>Frequently washed my hands with soap and water for at least 20 seconds</TranslatedText></Question>
		<CodeListRef CodeListOID="hand_wash.choices"/>
	</ItemDef>
	<ItemDef OID="avoided_eyes" Name="avoided_eyes" DataType="text" Length="1" redcap:Variable="avoided_eyes" redcap:FieldType="radio" redcap:MatrixGroupName="prvntv_measures">
		<Question><TranslatedText>Avoided touching my eyes, nose and mouth with unwashed hands</TranslatedText></Question>
		<CodeListRef CodeListOID="avoided_eyes.choices"/>
	</ItemDef>
	<ItemDef OID="used_disinfectant" Name="used_disinfectant" DataType="text" Length="1" redcap:Variable="used_disinfectant" redcap:FieldType="radio" redcap:MatrixGroupName="prvntv_measures">
		<Question><TranslatedText>Used disinfectants or hand sanitizer to clean hands when soap and water were not available</TranslatedText></Question>
		<CodeListRef CodeListOID="used_disinfectant.choices"/>
	</ItemDef>
	<ItemDef OID="avoid_social_event" Name="avoid_social_event" DataType="text" Length="1" redcap:Variable="avoid_social_event" redcap:FieldType="radio" redcap:MatrixGroupName="prvntv_measures">
		<Question><TranslatedText>Avoided a social event I wanted to attend</TranslatedText></Question>
		<CodeListRef CodeListOID="avoid_social_event.choices"/>
	</ItemDef>
	<ItemDef OID="stay_home" Name="stay_home" DataType="text" Length="1" redcap:Variable="stay_home" redcap:FieldType="radio" redcap:MatrixGroupName="prvntv_measures">
		<Question><TranslatedText>Stayed at home from work/school</TranslatedText></Question>
		<CodeListRef CodeListOID="stay_home.choices"/>
	</ItemDef>
	<ItemDef OID="mask_in_public" Name="mask_in_public" DataType="text" Length="1" redcap:Variable="mask_in_public" redcap:FieldType="radio" redcap:MatrixGroupName="prvntv_measures">
		<Question><TranslatedText>Wore a mask in public</TranslatedText></Question>
		<CodeListRef CodeListOID="mask_in_public.choices"/>
	</ItemDef>
	<ItemDef OID="physical_distancing" Name="physical_distancing" DataType="text" Length="1" redcap:Variable="physical_distancing" redcap:FieldType="radio" redcap:MatrixGroupName="prvntv_measures">
		<Question><TranslatedText>Ensured physical distancing in public</TranslatedText></Question>
		<CodeListRef CodeListOID="physical_distancing.choices"/>
	</ItemDef>
	<ItemDef OID="avoid_contact_at_risk" Name="avoid_contact_at_risk" DataType="text" Length="1" redcap:Variable="avoid_contact_at_risk" redcap:FieldType="radio" redcap:MatrixGroupName="prvntv_measures">
		<Question><TranslatedText>Avoided contact with individuals at high-risk of COVID-19 disease</TranslatedText></Question>
		<CodeListRef CodeListOID="avoid_contact_at_risk.choices"/>
	</ItemDef>
	<ItemDef OID="covid_risk_and_protective_behaviors_complete" Name="covid_risk_and_protective_behaviors_complete" DataType="text" Length="1" redcap:Variable="covid_risk_and_protective_behaviors_complete" redcap:FieldType="select" redcap:SectionHeader="Form Status">
		<Question><TranslatedText>Complete?</TranslatedText></Question>
		<CodeListRef CodeListOID="covid_risk_and_protective_behaviors_complete.choices"/>
	</ItemDef>
	<ItemDef OID="ever_tested" Name="ever_tested" DataType="text" Length="2" redcap:Variable="ever_tested" redcap:FieldType="radio">
		<Question><TranslatedText>Have you ever been tested for SARS-CoV-2 (COVID-19) before? Note: By this, we mean testing for active infections, usually done with a nasal swab or saliva test</TranslatedText><redcap:FormattedTranslatedText>&lt;div class=&quot;rich-text-field-label&quot;&gt;&lt;p&gt;Have you ever been tested for SARS-CoV-2 (COVID-19) before?&lt;/p&gt; &lt;p&gt;&lt;span style=&quot;font-weight: normal;&quot;&gt;Note: By this, we mean testing for &lt;span style=&quot;text-decoration: underline;&quot;&gt;active infections&lt;/span&gt;, usually done with a nasal swab or saliva test&lt;/span&gt;&lt;/p&gt;&lt;/div&gt;</redcap:FormattedTranslatedText></Question>
		<CodeListRef CodeListOID="ever_tested.choices"/>
	</ItemDef>
	<ItemDef OID="ever_positive" Name="ever_positive" DataType="text" Length="2" redcap:Variable="ever_positive" redcap:FieldType="radio">
		<Question><TranslatedText>Have you ever tested positive for a SARS-CoV-2 (COVID-19) infection? </TranslatedText></Question>
		<CodeListRef CodeListOID="ever_positive.choices"/>
	</ItemDef>
	<ItemDef OID="positive_date" Name="positive_date" DataType="date" Length="999" redcap:Variable="positive_date" redcap:FieldType="text" redcap:TextValidationType="date_mdy" redcap:BranchingLogic="[ever_positive] = &#039;1&#039;">
		<Question><TranslatedText>If yes, when? </TranslatedText></Question>
	</ItemDef>
	<ItemDef OID="symptoms" Name="symptoms" DataType="text" Length="2" redcap:Variable="symptoms" redcap:FieldType="radio" redcap:BranchingLogic="[ever_positive] = &#039;1&#039;">
		<Question><TranslatedText>If yes, how would you describe the symptoms of your infection? </TranslatedText></Question>
		<CodeListRef CodeListOID="symptoms.choices"/>
	</ItemDef>
	<ItemDef OID="ever_believe_positive" Name="ever_believe_positive" DataType="text" Length="2" redcap:Variable="ever_believe_positive" redcap:FieldType="radio" redcap:BranchingLogic="[ever_positive] = &#039;0&#039;">
		<Question><TranslatedText>Do you believe you may have previously been infected with SARS-CoV-2 (COVID-19)?  </TranslatedText></Question>
		<CodeListRef CodeListOID="ever_believe_positive.choices"/>
	</ItemDef>
	<ItemDef OID="ever_believe_positive_why" Name="ever_believe_positive_why" DataType="text" Length="2" redcap:Variable="ever_believe_positive_why" redcap:FieldType="radio" redcap:BranchingLogic="[ever_positive] = &#039;0&#039; and [ever_believe_positive] = &#039;1&#039;">
		<Question><TranslatedText>If yes, why? </TranslatedText></Question>
		<CodeListRef CodeListOID="ever_believe_positive_why.choices"/>
	</ItemDef>
	<ItemDef OID="antibody_test_ever" Name="antibody_test_ever" DataType="text" Length="2" redcap:Variable="antibody_test_ever" redcap:FieldType="radio">
		<Question><TranslatedText>Have you ever been tested for SARS-CoV-2 antibodies before? Note: By this, we mean testing for evidence of a previous infection, usually done with a blood test</TranslatedText><redcap:FormattedTranslatedText>&lt;div class=&quot;rich-text-field-label&quot;&gt;&lt;p&gt;Have you ever been tested for SARS-CoV-2 antibodies before?&lt;/p&gt; &lt;p&gt;&lt;span style=&quot;font-weight: normal;&quot;&gt;Note: By this, we mean testing for evidence of a &lt;span style=&quot;text-decoration: underline;&quot;&gt;previous infection&lt;/span&gt;, usually done with a blood test&lt;/span&gt;&lt;/p&gt;&lt;/div&gt;</redcap:FormattedTranslatedText></Question>
		<CodeListRef CodeListOID="antibody_test_ever.choices"/>
	</ItemDef>
	<ItemDef OID="antibody_test_positive" Name="antibody_test_positive" DataType="text" Length="2" redcap:Variable="antibody_test_positive" redcap:FieldType="radio" redcap:BranchingLogic="[antibody_test_ever] = &#039;1&#039;">
		<Question><TranslatedText>If yes, Have you ever tested positive for SARS-CoV-2 antibodies? </TranslatedText></Question>
		<CodeListRef CodeListOID="antibody_test_positive.choices"/>
	</ItemDef>
	<ItemDef OID="antibody_positive_when" Name="antibody_positive_when" DataType="date" Length="999" redcap:Variable="antibody_positive_when" redcap:FieldType="text" redcap:TextValidationType="date_mdy" redcap:BranchingLogic="[antibody_test_positive] = &#039;1&#039;">
		<Question><TranslatedText>If yes, when? </TranslatedText></Question>
	</ItemDef>
	<ItemDef OID="know_others_infected" Name="know_others_infected" DataType="text" Length="2" redcap:Variable="know_others_infected" redcap:FieldType="radio">
		<Question><TranslatedText>Do you know people in your immediate social environment who are or have been infected with COVID -19 (suspected or confirmed)?  </TranslatedText></Question>
		<CodeListRef CodeListOID="know_others_infected.choices"/>
	</ItemDef>
	<ItemDef OID="know_covid_died" Name="know_covid_died" DataType="text" Length="2" redcap:Variable="know_covid_died" redcap:FieldType="radio">
		<Question><TranslatedText>Have you known someone who has died of COVID-19? </TranslatedText></Question>
		<CodeListRef CodeListOID="know_covid_died.choices"/>
	</ItemDef>
	<ItemDef OID="prob_infection" Name="prob_infection" DataType="integer" Length="999" redcap:Variable="prob_infection" redcap:FieldType="slider" redcap:SliderLabels="Extremely unlikely |  | Extremely likely" redcap:CustomAlignment="RH">
		<Question><TranslatedText>What do you consider to be your own probability of getting infected with COVID -19? </TranslatedText></Question>
	</ItemDef>
	<ItemDef OID="covid_testing_history_complete" Name="covid_testing_history_complete" DataType="text" Length="1" redcap:Variable="covid_testing_history_complete" redcap:FieldType="select" redcap:SectionHeader="Form Status">
		<Question><TranslatedText>Complete?</TranslatedText></Question>
		<CodeListRef CodeListOID="covid_testing_history_complete.choices"/>
	</ItemDef>
	<ItemDef OID="alc_freq_v2" Name="alc_freq_v2" DataType="text" Length="1" redcap:Variable="alc_freq_v2" redcap:FieldType="select" redcap:TextValidationType="autocomplete">
		<Question><TranslatedText>How many days a week do you usually drink alcohol?</TranslatedText></Question>
		<CodeListRef CodeListOID="alc_freq_v2.choices"/>
	</ItemDef>
	<ItemDef OID="avg_drinks_v2" Name="avg_drinks_v2" DataType="float" Length="999" SignificantDigits="1" redcap:Variable="avg_drinks_v2" redcap:FieldType="text" redcap:TextValidationType="float">
		<Question><TranslatedText>On a typical night of drinking, how many (standard) alcoholic beverages do you consume? Please enter a number. Note: A standard drink is approximately equal to 1 beer, a glass of wine, or a shot of liquor.  </TranslatedText><redcap:FormattedTranslatedText>&lt;div class=&quot;rich-text-field-label&quot;&gt;&lt;p&gt;On a typical night of drinking, how many (standard) alcoholic beverages do you consume? Please enter a number.&lt;/p&gt; &lt;p&gt;&lt;span style=&quot;font-weight: normal;&quot;&gt;Note: A standard drink is approximately equal to 1 beer, a glass of wine, or a shot of liquor.&lt;/span&gt;&lt;/p&gt; &lt;p&gt; &lt;/p&gt;&lt;/div&gt;</redcap:FormattedTranslatedText></Question>
		<RangeCheck Comparator="GE" SoftHard="Soft">
			<CheckValue>0</CheckValue>
			<ErrorMessage><TranslatedText>The value you provided is outside the suggested range. (0 - 50). This value is admissible, but you may wish to double check it.</TranslatedText></ErrorMessage>
		</RangeCheck>
		<RangeCheck Comparator="LE" SoftHard="Soft">
			<CheckValue>50</CheckValue>
			<ErrorMessage><TranslatedText>The value you provided is outside the suggested range. (0 - 50). This value is admissible, but you may wish to double check it.</TranslatedText></ErrorMessage>
		</RangeCheck>
	</ItemDef>
	<ItemDef OID="drink_people_n" Name="drink_people_n" DataType="float" Length="999" SignificantDigits="1" redcap:Variable="drink_people_n" redcap:FieldType="text" redcap:TextValidationType="float">
		<Question><TranslatedText>On a typical night, how many people do you usually hang out with when you are drinking alcohol? </TranslatedText></Question>
		<RangeCheck Comparator="GE" SoftHard="Soft">
			<CheckValue>0</CheckValue>
			<ErrorMessage><TranslatedText>The value you provided is outside the suggested range. (0 - 1000). This value is admissible, but you may wish to double check it.</TranslatedText></ErrorMessage>
		</RangeCheck>
		<RangeCheck Comparator="LE" SoftHard="Soft">
			<CheckValue>1000</CheckValue>
			<ErrorMessage><TranslatedText>The value you provided is outside the suggested range. (0 - 1000). This value is admissible, but you may wish to double check it.</TranslatedText></ErrorMessage>
		</RangeCheck>
	</ItemDef>
	<ItemDef OID="aeq1_v2" Name="aeq1_v2" DataType="text" Length="1" redcap:Variable="aeq1_v2" redcap:FieldType="radio" redcap:SectionHeader="The following questions contain statements about the effects of alcohol.  Answer each statement according to your own personal thoughts, feelings, and beliefs about alcohol.  We&#039;re interested in what you think about alcohol, not what others might think.  Whether or not you&#039;ve had actual drinking experience, you should answer in terms of how you think alcohol affects the typical or average drinker.  By alcohol, we mean beer, wine, whiskey, liquor, rum, scotch, vodka, gin, or various alcoholic mixed drinks. 

Answer according to how much you agree or disagree with each question. " redcap:MatrixGroupName="alc_expect_v2">
		<Question><TranslatedText>Alcohol generally has powerful positive effects on people (makes a person feel good or happy; future seems brighter).</TranslatedText></Question>
		<CodeListRef CodeListOID="aeq1_v2.choices"/>
	</ItemDef>
	<ItemDef OID="aeq2_v2" Name="aeq2_v2" DataType="text" Length="1" redcap:Variable="aeq2_v2" redcap:FieldType="radio" redcap:MatrixGroupName="alc_expect_v2">
		<Question><TranslatedText>Alcohol can help or hurt how well a person gets along with others (makes people want to have fun together; makes people mean to others).</TranslatedText></Question>
		<CodeListRef CodeListOID="aeq2_v2.choices"/>
	</ItemDef>
	<ItemDef OID="aeq3_v2" Name="aeq3_v2" DataType="text" Length="1" redcap:Variable="aeq3_v2" redcap:FieldType="radio" redcap:MatrixGroupName="alc_expect_v2">
		<Question><TranslatedText>Alcohol helps people think better and helps coordination (people understand things better; can do things better).</TranslatedText></Question>
		<CodeListRef CodeListOID="aeq3_v2.choices"/>
	</ItemDef>
	<ItemDef OID="aeq4_v2" Name="aeq4_v2" DataType="text" Length="1" redcap:Variable="aeq4_v2" redcap:FieldType="radio" redcap:MatrixGroupName="alc_expect_v2">
		<Question><TranslatedText>Alcohol improves sex (more enjoyable; feel more romantic or sexual; makes it easier to have sex).</TranslatedText></Question>
		<CodeListRef CodeListOID="aeq4_v2.choices"/>
	</ItemDef>
	<ItemDef OID="aeq5_v2" Name="aeq5_v2" DataType="text" Length="1" redcap:Variable="aeq5_v2" redcap:FieldType="radio" redcap:MatrixGroupName="alc_expect_v2">
		<Question><TranslatedText>Alcohol hurts how people think and it hurts their coordination (run into things, act silly, have a hangover).</TranslatedText></Question>
		<CodeListRef CodeListOID="aeq5_v2.choices"/>
	</ItemDef>
	<ItemDef OID="aeq6_v2" Name="aeq6_v2" DataType="text" Length="1" redcap:Variable="aeq6_v2" redcap:FieldType="radio" redcap:MatrixGroupName="alc_expect_v2">
		<Question><TranslatedText>Alcohol makes a person feel stronger and more powerful (easier to fight, speak in front of others, stand up to others).</TranslatedText></Question>
		<CodeListRef CodeListOID="aeq6_v2.choices"/>
	</ItemDef>
	<ItemDef OID="aeq7_v2" Name="aeq7_v2" DataType="text" Length="1" redcap:Variable="aeq7_v2" redcap:FieldType="radio" redcap:MatrixGroupName="alc_expect_v2">
		<Question><TranslatedText>Alcohol helps a person relax, feel less tense, and can keep a person&#039;s mind off of mistakes at school or work.</TranslatedText></Question>
		<CodeListRef CodeListOID="aeq7_v2.choices"/>
	</ItemDef>
	<ItemDef OID="audit1_v2" Name="audit1_v2" DataType="text" Length="1" redcap:Variable="audit1_v2" redcap:FieldType="radio" redcap:SectionHeader="We&#039;re going to ask some further questions about your use of alcohol. Your answers will remain confidential so please be honest.
Mark that which best describes your answer to each question." redcap:MatrixGroupName="audit1_v2">
		<Question><TranslatedText>How often do you have a drink containing alcohol?</TranslatedText></Question>
		<CodeListRef CodeListOID="audit1_v2.choices"/>
	</ItemDef>
	<ItemDef OID="audit2_v2" Name="audit2_v2" DataType="text" Length="1" redcap:Variable="audit2_v2" redcap:FieldType="radio" redcap:MatrixGroupName="audit2_v2">
		<Question><TranslatedText>How many drinks containing alcohol do you have on a typical day when you are drinking?</TranslatedText></Question>
		<CodeListRef CodeListOID="audit2_v2.choices"/>
	</ItemDef>
	<ItemDef OID="audit3_v2" Name="audit3_v2" DataType="text" Length="1" redcap:Variable="audit3_v2" redcap:FieldType="radio" redcap:MatrixGroupName="audit3_8_v2">
		<Question><TranslatedText>How often do you have six or more drinks on one occasion?</TranslatedText></Question>
		<CodeListRef CodeListOID="audit3_v2.choices"/>
	</ItemDef>
	<ItemDef OID="audit4_v2" Name="audit4_v2" DataType="text" Length="1" redcap:Variable="audit4_v2" redcap:FieldType="radio" redcap:MatrixGroupName="audit3_8_v2">
		<Question><TranslatedText>How often during the last year have you found that you were not able to stop drinking once you had started?</TranslatedText></Question>
		<CodeListRef CodeListOID="audit4_v2.choices"/>
	</ItemDef>
	<ItemDef OID="audit5_v2" Name="audit5_v2" DataType="text" Length="1" redcap:Variable="audit5_v2" redcap:FieldType="radio" redcap:MatrixGroupName="audit3_8_v2">
		<Question><TranslatedText>How often during the last year have you failed to do what was normally expected of you because of drinking?</TranslatedText></Question>
		<CodeListRef CodeListOID="audit5_v2.choices"/>
	</ItemDef>
	<ItemDef OID="audit6_v2" Name="audit6_v2" DataType="text" Length="1" redcap:Variable="audit6_v2" redcap:FieldType="radio" redcap:MatrixGroupName="audit3_8_v2">
		<Question><TranslatedText>How often during the last year have you needed a first drink in the morning to get yourself going after a heavy drinking session?</TranslatedText></Question>
		<CodeListRef CodeListOID="audit6_v2.choices"/>
	</ItemDef>
	<ItemDef OID="audit7_v2" Name="audit7_v2" DataType="text" Length="1" redcap:Variable="audit7_v2" redcap:FieldType="radio" redcap:MatrixGroupName="audit3_8_v2">
		<Question><TranslatedText>How often during the last year have you had a feeling of guilt or remorse after drinking?</TranslatedText></Question>
		<CodeListRef CodeListOID="audit7_v2.choices"/>
	</ItemDef>
	<ItemDef OID="audit8_v2" Name="audit8_v2" DataType="text" Length="1" redcap:Variable="audit8_v2" redcap:FieldType="radio" redcap:MatrixGroupName="audit3_8_v2">
		<Question><TranslatedText>How often during the last year have you been unable to remember what happened the night before because of your drinking?</TranslatedText></Question>
		<CodeListRef CodeListOID="audit8_v2.choices"/>
	</ItemDef>
	<ItemDef OID="audit9_v2" Name="audit9_v2" DataType="text" Length="1" redcap:Variable="audit9_v2" redcap:FieldType="radio" redcap:MatrixGroupName="audit9_10_v2">
		<Question><TranslatedText>Have you or someone else been injured because of your drinking?</TranslatedText></Question>
		<CodeListRef CodeListOID="audit9_v2.choices"/>
	</ItemDef>
	<ItemDef OID="audit10_v2" Name="audit10_v2" DataType="text" Length="1" redcap:Variable="audit10_v2" redcap:FieldType="radio" redcap:MatrixGroupName="audit9_10_v2">
		<Question><TranslatedText>Has a relative, friend, doctor, or other health care worker been concerned about your drinking or suggested you cut down?</TranslatedText></Question>
		<CodeListRef CodeListOID="audit10_v2.choices"/>
	</ItemDef>
	<ItemDef OID="alcohol_history_complete" Name="alcohol_history_complete" DataType="text" Length="1" redcap:Variable="alcohol_history_complete" redcap:FieldType="select" redcap:SectionHeader="Form Status">
		<Question><TranslatedText>Complete?</TranslatedText></Question>
		<CodeListRef CodeListOID="alcohol_history_complete.choices"/>
	</ItemDef>
	<ItemDef OID="nicotin_use___1" Name="nicotin_use___1" DataType="boolean" Length="1" redcap:Variable="nicotin_use" redcap:FieldType="checkbox" redcap:FieldNote="Check all that apply" redcap:FieldAnnotation="@NONEOFTHEABOVE=4">
		<Question><TranslatedText>Have you ever used any of the following inhaled tobacco products before today? 

Check all that apply</TranslatedText><redcap:FormattedTranslatedText>&lt;div class=&quot;rich-text-field-label&quot;&gt;&lt;p&gt;Have you ever used any of the following inhaled tobacco products before today? &lt;br /&gt;&lt;br /&gt;&lt;span style=&quot;font-weight: normal;&quot;&gt;Check all that apply&lt;/span&gt;&lt;/p&gt;&lt;/div&gt;</redcap:FormattedTranslatedText></Question>
		<CodeListRef CodeListOID="nicotin_use___1.choices"/>
	</ItemDef>
	<ItemDef OID="nicotin_use___2" Name="nicotin_use___2" DataType="boolean" Length="1" redcap:Variable="nicotin_use" redcap:FieldType="checkbox" redcap:FieldNote="Check all that apply" redcap:FieldAnnotation="@NONEOFTHEABOVE=4">
		<Question><TranslatedText>Have you ever used any of the following inhaled tobacco products before today? 

Check all that apply</TranslatedText><redcap:FormattedTranslatedText>&lt;div class=&quot;rich-text-field-label&quot;&gt;&lt;p&gt;Have you ever used any of the following inhaled tobacco products before today? &lt;br /&gt;&lt;br /&gt;&lt;span style=&quot;font-weight: normal;&quot;&gt;Check all that apply&lt;/span&gt;&lt;/p&gt;&lt;/div&gt;</redcap:FormattedTranslatedText></Question>
		<CodeListRef CodeListOID="nicotin_use___2.choices"/>
	</ItemDef>
	<ItemDef OID="nicotin_use___3" Name="nicotin_use___3" DataType="boolean" Length="1" redcap:Variable="nicotin_use" redcap:FieldType="checkbox" redcap:FieldNote="Check all that apply" redcap:FieldAnnotation="@NONEOFTHEABOVE=4">
		<Question><TranslatedText>Have you ever used any of the following inhaled tobacco products before today? 

Check all that apply</TranslatedText><redcap:FormattedTranslatedText>&lt;div class=&quot;rich-text-field-label&quot;&gt;&lt;p&gt;Have you ever used any of the following inhaled tobacco products before today? &lt;br /&gt;&lt;br /&gt;&lt;span style=&quot;font-weight: normal;&quot;&gt;Check all that apply&lt;/span&gt;&lt;/p&gt;&lt;/div&gt;</redcap:FormattedTranslatedText></Question>
		<CodeListRef CodeListOID="nicotin_use___3.choices"/>
	</ItemDef>
	<ItemDef OID="nicotin_use___4" Name="nicotin_use___4" DataType="boolean" Length="1" redcap:Variable="nicotin_use" redcap:FieldType="checkbox" redcap:FieldNote="Check all that apply" redcap:FieldAnnotation="@NONEOFTHEABOVE=4">
		<Question><TranslatedText>Have you ever used any of the following inhaled tobacco products before today? 

Check all that apply</TranslatedText><redcap:FormattedTranslatedText>&lt;div class=&quot;rich-text-field-label&quot;&gt;&lt;p&gt;Have you ever used any of the following inhaled tobacco products before today? &lt;br /&gt;&lt;br /&gt;&lt;span style=&quot;font-weight: normal;&quot;&gt;Check all that apply&lt;/span&gt;&lt;/p&gt;&lt;/div&gt;</redcap:FormattedTranslatedText></Question>
		<CodeListRef CodeListOID="nicotin_use___4.choices"/>
	</ItemDef>
	<ItemDef OID="nicotin_use_cig_n" Name="nicotin_use_cig_n" DataType="integer" Length="999" redcap:Variable="nicotin_use_cig_n" redcap:FieldType="text" redcap:TextValidationType="int" redcap:BranchingLogic="[nicotin_use(1)] = &#039;1&#039;">
		<Question><TranslatedText>During the last 30 days, on how many days did you use cigarettes? 

Please enter a number from 0 to 30 day(s).</TranslatedText><redcap:FormattedTranslatedText>&lt;div class=&quot;rich-text-field-label&quot;&gt;&lt;p&gt;During the last 30 days, on how many days did you use &lt;span style=&quot;text-decoration: underline;&quot;&gt;cigarettes&lt;/span&gt;? &lt;br /&gt;&lt;br /&gt;&lt;span style=&quot;font-weight: normal;&quot;&gt;Please enter a number from 0 to 30 day(s).&lt;/span&gt;&lt;/p&gt;&lt;/div&gt;</redcap:FormattedTranslatedText></Question>
		<RangeCheck Comparator="GE" SoftHard="Soft">
			<CheckValue>0</CheckValue>
			<ErrorMessage><TranslatedText>The value you provided is outside the suggested range. (0 - 30). This value is admissible, but you may wish to double check it.</TranslatedText></ErrorMessage>
		</RangeCheck>
		<RangeCheck Comparator="LE" SoftHard="Soft">
			<CheckValue>30</CheckValue>
			<ErrorMessage><TranslatedText>The value you provided is outside the suggested range. (0 - 30). This value is admissible, but you may wish to double check it.</TranslatedText></ErrorMessage>
		</RangeCheck>
	</ItemDef>
	<ItemDef OID="nicotin_use_ecig_n" Name="nicotin_use_ecig_n" DataType="integer" Length="999" redcap:Variable="nicotin_use_ecig_n" redcap:FieldType="text" redcap:TextValidationType="int" redcap:BranchingLogic="[nicotin_use(2)] = &#039;1&#039;">
		<Question><TranslatedText>During the last 30 days, on how many days did you use E-cigarettes or vape? 

Please enter a number from 0 to 30 day(s).</TranslatedText><redcap:FormattedTranslatedText>&lt;div class=&quot;rich-text-field-label&quot;&gt;&lt;p&gt;During the last 30 days, on how many days did you use &lt;span style=&quot;text-decoration: underline;&quot;&gt;E-cigarettes or vape&lt;/span&gt;? &lt;br /&gt;&lt;br /&gt;&lt;span style=&quot;font-weight: normal;&quot;&gt;Please enter a number from 0 to 30 day(s).&lt;/span&gt;&lt;/p&gt;&lt;/div&gt;</redcap:FormattedTranslatedText></Question>
		<RangeCheck Comparator="GE" SoftHard="Soft">
			<CheckValue>0</CheckValue>
			<ErrorMessage><TranslatedText>The value you provided is outside the suggested range. (0 - 30). This value is admissible, but you may wish to double check it.</TranslatedText></ErrorMessage>
		</RangeCheck>
		<RangeCheck Comparator="LE" SoftHard="Soft">
			<CheckValue>30</CheckValue>
			<ErrorMessage><TranslatedText>The value you provided is outside the suggested range. (0 - 30). This value is admissible, but you may wish to double check it.</TranslatedText></ErrorMessage>
		</RangeCheck>
	</ItemDef>
	<ItemDef OID="nicotin_use_other_n" Name="nicotin_use_other_n" DataType="integer" Length="999" redcap:Variable="nicotin_use_other_n" redcap:FieldType="text" redcap:TextValidationType="int" redcap:BranchingLogic="[nicotin_use(3)] = &#039;1&#039;">
		<Question><TranslatedText>During the last 30 days, on how many days did you use Other inhaled tobacco products? 

Please enter a number from 0 to 30 day(s).</TranslatedText><redcap:FormattedTranslatedText>&lt;div class=&quot;rich-text-field-label&quot;&gt;&lt;p&gt;During the last 30 days, on how many days did you use &lt;span style=&quot;text-decoration: underline;&quot;&gt;Other inhaled tobacco products&lt;/span&gt;? &lt;br /&gt;&lt;br /&gt;&lt;span style=&quot;font-weight: normal;&quot;&gt;Please enter a number from 0 to 30 day(s).&lt;/span&gt;&lt;/p&gt;&lt;/div&gt;</redcap:FormattedTranslatedText></Question>
		<RangeCheck Comparator="GE" SoftHard="Soft">
			<CheckValue>0</CheckValue>
			<ErrorMessage><TranslatedText>The value you provided is outside the suggested range. (0 - 30). This value is admissible, but you may wish to double check it.</TranslatedText></ErrorMessage>
		</RangeCheck>
		<RangeCheck Comparator="LE" SoftHard="Soft">
			<CheckValue>30</CheckValue>
			<ErrorMessage><TranslatedText>The value you provided is outside the suggested range. (0 - 30). This value is admissible, but you may wish to double check it.</TranslatedText></ErrorMessage>
		</RangeCheck>
	</ItemDef>
	<ItemDef OID="nicotine_use_complete" Name="nicotine_use_complete" DataType="text" Length="1" redcap:Variable="nicotine_use_complete" redcap:FieldType="select" redcap:SectionHeader="Form Status">
		<Question><TranslatedText>Complete?</TranslatedText></Question>
		<CodeListRef CodeListOID="nicotine_use_complete.choices"/>
	</ItemDef>
	<ItemDef OID="depression1" Name="depression1" DataType="text" Length="1" redcap:Variable="depression1" redcap:FieldType="radio" redcap:SectionHeader="Below is a list of some of the ways you may have felt or behaved.
Please indicate how often you have felt this way during the past week by checking
the appropriate box for each question." redcap:MatrixGroupName="depression">
		<Question><TranslatedText>I was bothered by things that usually don&#039;t bother me.</TranslatedText></Question>
		<CodeListRef CodeListOID="depression1.choices"/>
	</ItemDef>
	<ItemDef OID="depression2" Name="depression2" DataType="text" Length="1" redcap:Variable="depression2" redcap:FieldType="radio" redcap:MatrixGroupName="depression">
		<Question><TranslatedText>I had trouble keeping my mind on what I was doing.</TranslatedText></Question>
		<CodeListRef CodeListOID="depression2.choices"/>
	</ItemDef>
	<ItemDef OID="depression3" Name="depression3" DataType="text" Length="1" redcap:Variable="depression3" redcap:FieldType="radio" redcap:MatrixGroupName="depression">
		<Question><TranslatedText>I felt depressed.</TranslatedText></Question>
		<CodeListRef CodeListOID="depression3.choices"/>
	</ItemDef>
	<ItemDef OID="depression4" Name="depression4" DataType="text" Length="1" redcap:Variable="depression4" redcap:FieldType="radio" redcap:MatrixGroupName="depression">
		<Question><TranslatedText>I felt that everything I did was an effort.</TranslatedText></Question>
		<CodeListRef CodeListOID="depression4.choices"/>
	</ItemDef>
	<ItemDef OID="depression5" Name="depression5" DataType="text" Length="1" redcap:Variable="depression5" redcap:FieldType="radio" redcap:MatrixGroupName="depression">
		<Question><TranslatedText>I felt hopeful about the future.</TranslatedText></Question>
		<CodeListRef CodeListOID="depression5.choices"/>
	</ItemDef>
	<ItemDef OID="depression6" Name="depression6" DataType="text" Length="1" redcap:Variable="depression6" redcap:FieldType="radio" redcap:MatrixGroupName="depression">
		<Question><TranslatedText>I felt fearful.</TranslatedText></Question>
		<CodeListRef CodeListOID="depression6.choices"/>
	</ItemDef>
	<ItemDef OID="depression7" Name="depression7" DataType="text" Length="1" redcap:Variable="depression7" redcap:FieldType="radio" redcap:MatrixGroupName="depression">
		<Question><TranslatedText>My sleep was restless.</TranslatedText></Question>
		<CodeListRef CodeListOID="depression7.choices"/>
	</ItemDef>
	<ItemDef OID="depression8" Name="depression8" DataType="text" Length="1" redcap:Variable="depression8" redcap:FieldType="radio" redcap:MatrixGroupName="depression">
		<Question><TranslatedText>I was happy.</TranslatedText></Question>
		<CodeListRef CodeListOID="depression8.choices"/>
	</ItemDef>
	<ItemDef OID="depression9" Name="depression9" DataType="text" Length="1" redcap:Variable="depression9" redcap:FieldType="radio" redcap:MatrixGroupName="depression">
		<Question><TranslatedText>I felt lonely.</TranslatedText></Question>
		<CodeListRef CodeListOID="depression9.choices"/>
	</ItemDef>
	<ItemDef OID="depression10" Name="depression10" DataType="text" Length="1" redcap:Variable="depression10" redcap:FieldType="radio" redcap:MatrixGroupName="depression">
		<Question><TranslatedText>I could not &quot;get going.&quot;</TranslatedText></Question>
		<CodeListRef CodeListOID="depression10.choices"/>
	</ItemDef>
	<ItemDef OID="neg_urg1" Name="neg_urg1" DataType="text" Length="1" redcap:Variable="neg_urg1" redcap:FieldType="radio" redcap:SectionHeader="Below are a number of statements that describe ways in which people act and think. For each statement, please indicate how much you agree or disagree with the statement. Be sure to indicate your agreement or disagreement for every statement below. " redcap:MatrixGroupName="impulsivity_negative_urgency">
		<Question><TranslatedText>I have trouble controlling my impulses.</TranslatedText></Question>
		<CodeListRef CodeListOID="neg_urg1.choices"/>
	</ItemDef>
	<ItemDef OID="neg_urg2" Name="neg_urg2" DataType="text" Length="1" redcap:Variable="neg_urg2" redcap:FieldType="radio" redcap:MatrixGroupName="impulsivity_negative_urgency">
		<Question><TranslatedText>I have trouble resisting my cravings (for food, cigarettes, etc.).</TranslatedText></Question>
		<CodeListRef CodeListOID="neg_urg2.choices"/>
	</ItemDef>
	<ItemDef OID="neg_urg3" Name="neg_urg3" DataType="text" Length="1" redcap:Variable="neg_urg3" redcap:FieldType="radio" redcap:MatrixGroupName="impulsivity_negative_urgency">
		<Question><TranslatedText>I often get involved in things I later wish I could get out of.</TranslatedText></Question>
		<CodeListRef CodeListOID="neg_urg3.choices"/>
	</ItemDef>
	<ItemDef OID="neg_urg4" Name="neg_urg4" DataType="text" Length="1" redcap:Variable="neg_urg4" redcap:FieldType="radio" redcap:MatrixGroupName="impulsivity_negative_urgency">
		<Question><TranslatedText>When I feel bad, I will often do things I later regret in order to make myself feel better now.</TranslatedText></Question>
		<CodeListRef CodeListOID="neg_urg4.choices"/>
	</ItemDef>
	<ItemDef OID="neg_urg5" Name="neg_urg5" DataType="text" Length="1" redcap:Variable="neg_urg5" redcap:FieldType="radio" redcap:MatrixGroupName="impulsivity_negative_urgency">
		<Question><TranslatedText>Sometimes when I feel bad, I can&#039;t seem to stop what I am doing even though it is making me feel worse.</TranslatedText></Question>
		<CodeListRef CodeListOID="neg_urg5.choices"/>
	</ItemDef>
	<ItemDef OID="neg_urg6" Name="neg_urg6" DataType="text" Length="1" redcap:Variable="neg_urg6" redcap:FieldType="radio" redcap:MatrixGroupName="impulsivity_negative_urgency">
		<Question><TranslatedText>When I am upset I often act without thinking.</TranslatedText></Question>
		<CodeListRef CodeListOID="neg_urg6.choices"/>
	</ItemDef>
	<ItemDef OID="neg_urg7" Name="neg_urg7" DataType="text" Length="1" redcap:Variable="neg_urg7" redcap:FieldType="radio" redcap:MatrixGroupName="impulsivity_negative_urgency">
		<Question><TranslatedText>When I feel rejected, I will often say things that I later regret.</TranslatedText></Question>
		<CodeListRef CodeListOID="neg_urg7.choices"/>
	</ItemDef>
	<ItemDef OID="neg_urg8" Name="neg_urg8" DataType="text" Length="1" redcap:Variable="neg_urg8" redcap:FieldType="radio" redcap:MatrixGroupName="impulsivity_negative_urgency">
		<Question><TranslatedText>It is hard for me to resist acting on my feelings.</TranslatedText></Question>
		<CodeListRef CodeListOID="neg_urg8.choices"/>
	</ItemDef>
	<ItemDef OID="neg_urg9" Name="neg_urg9" DataType="text" Length="1" redcap:Variable="neg_urg9" redcap:FieldType="radio" redcap:MatrixGroupName="impulsivity_negative_urgency">
		<Question><TranslatedText>I often make matters worse because I act without thinking when I am upset.</TranslatedText></Question>
		<CodeListRef CodeListOID="neg_urg9.choices"/>
	</ItemDef>
	<ItemDef OID="neg_urg10" Name="neg_urg10" DataType="text" Length="1" redcap:Variable="neg_urg10" redcap:FieldType="radio" redcap:MatrixGroupName="impulsivity_negative_urgency">
		<Question><TranslatedText>In the heat of an argument, I will often say things that I later regret.</TranslatedText></Question>
		<CodeListRef CodeListOID="neg_urg10.choices"/>
	</ItemDef>
	<ItemDef OID="neg_urg11" Name="neg_urg11" DataType="text" Length="1" redcap:Variable="neg_urg11" redcap:FieldType="radio" redcap:MatrixGroupName="impulsivity_negative_urgency">
		<Question><TranslatedText>I always keep my feelings under control.</TranslatedText></Question>
		<CodeListRef CodeListOID="neg_urg11.choices"/>
	</ItemDef>
	<ItemDef OID="neg_urg12" Name="neg_urg12" DataType="text" Length="1" redcap:Variable="neg_urg12" redcap:FieldType="radio" redcap:MatrixGroupName="impulsivity_negative_urgency">
		<Question><TranslatedText>Sometimes I do impulsive things that I later regret.</TranslatedText></Question>
		<CodeListRef CodeListOID="neg_urg12.choices"/>
	</ItemDef>
	<ItemDef OID="pos_urg1" Name="pos_urg1" DataType="text" Length="1" redcap:Variable="pos_urg1" redcap:FieldType="radio" redcap:SectionHeader="Below are a number of statements that describe ways in which people act and think. For each statement, please indicate how much you agree or disagree with the statement. Be sure to indicate your agreement or disagreement for every statement below. " redcap:MatrixGroupName="impulsivity_positive_urgency">
		<Question><TranslatedText>When I am very happy, I can&#039;t seem to stop myself from doing things that can have bad consequences</TranslatedText></Question>
		<CodeListRef CodeListOID="pos_urg1.choices"/>
	</ItemDef>
	<ItemDef OID="pos_urg2" Name="pos_urg2" DataType="text" Length="1" redcap:Variable="pos_urg2" redcap:FieldType="radio" redcap:MatrixGroupName="impulsivity_positive_urgency">
		<Question><TranslatedText>When I am in great mood, I tend to get into situations that could cause me problems.</TranslatedText></Question>
		<CodeListRef CodeListOID="pos_urg2.choices"/>
	</ItemDef>
	<ItemDef OID="pos_urg3" Name="pos_urg3" DataType="text" Length="1" redcap:Variable="pos_urg3" redcap:FieldType="radio" redcap:MatrixGroupName="impulsivity_positive_urgency">
		<Question><TranslatedText>When I am very happy, I tend to do things that may cause problems in my life.</TranslatedText></Question>
		<CodeListRef CodeListOID="pos_urg3.choices"/>
	</ItemDef>
	<ItemDef OID="pos_urg4" Name="pos_urg4" DataType="text" Length="1" redcap:Variable="pos_urg4" redcap:FieldType="radio" redcap:MatrixGroupName="impulsivity_positive_urgency">
		<Question><TranslatedText>I tend to lose control when I am in a great mood.</TranslatedText></Question>
		<CodeListRef CodeListOID="pos_urg4.choices"/>
	</ItemDef>
	<ItemDef OID="pos_urg5" Name="pos_urg5" DataType="text" Length="1" redcap:Variable="pos_urg5" redcap:FieldType="radio" redcap:MatrixGroupName="impulsivity_positive_urgency">
		<Question><TranslatedText>When I am really ecstatic, I tend to get out of control.</TranslatedText></Question>
		<CodeListRef CodeListOID="pos_urg5.choices"/>
	</ItemDef>
	<ItemDef OID="pos_urg6" Name="pos_urg6" DataType="text" Length="1" redcap:Variable="pos_urg6" redcap:FieldType="radio" redcap:MatrixGroupName="impulsivity_positive_urgency">
		<Question><TranslatedText>Others would say I make bad choices when I am extremely happy about something.</TranslatedText></Question>
		<CodeListRef CodeListOID="pos_urg6.choices"/>
	</ItemDef>
	<ItemDef OID="pos_urg7" Name="pos_urg7" DataType="text" Length="1" redcap:Variable="pos_urg7" redcap:FieldType="radio" redcap:MatrixGroupName="impulsivity_positive_urgency">
		<Question><TranslatedText>Others are shocked or worried about the things I do when I am feeling very excited.</TranslatedText></Question>
		<CodeListRef CodeListOID="pos_urg7.choices"/>
	</ItemDef>
	<ItemDef OID="pos_urg8" Name="pos_urg8" DataType="text" Length="1" redcap:Variable="pos_urg8" redcap:FieldType="radio" redcap:MatrixGroupName="impulsivity_positive_urgency">
		<Question><TranslatedText>When I get really happy about something, I tend to do things that can have bad consequences.</TranslatedText></Question>
		<CodeListRef CodeListOID="pos_urg8.choices"/>
	</ItemDef>
	<ItemDef OID="pos_urg9" Name="pos_urg9" DataType="text" Length="1" redcap:Variable="pos_urg9" redcap:FieldType="radio" redcap:MatrixGroupName="impulsivity_positive_urgency">
		<Question><TranslatedText>When overjoyed, I feel like I can&#039;t stop myself from going overboard.</TranslatedText></Question>
		<CodeListRef CodeListOID="pos_urg9.choices"/>
	</ItemDef>
	<ItemDef OID="pos_urg10" Name="pos_urg10" DataType="text" Length="1" redcap:Variable="pos_urg10" redcap:FieldType="radio" redcap:MatrixGroupName="impulsivity_positive_urgency">
		<Question><TranslatedText>When I am really excited, I tend not to think of the consequences of my actions.</TranslatedText></Question>
		<CodeListRef CodeListOID="pos_urg10.choices"/>
	</ItemDef>
	<ItemDef OID="pos_urg11" Name="pos_urg11" DataType="text" Length="1" redcap:Variable="pos_urg11" redcap:FieldType="radio" redcap:MatrixGroupName="impulsivity_positive_urgency">
		<Question><TranslatedText>I tend to act without thinking when I am really excited.</TranslatedText></Question>
		<CodeListRef CodeListOID="pos_urg11.choices"/>
	</ItemDef>
	<ItemDef OID="pos_urg12" Name="pos_urg12" DataType="text" Length="1" redcap:Variable="pos_urg12" redcap:FieldType="radio" redcap:MatrixGroupName="impulsivity_positive_urgency">
		<Question><TranslatedText>When I am really happy, I often find myself in situations that I normally wouldn&#039;t be comfortable with.</TranslatedText></Question>
		<CodeListRef CodeListOID="pos_urg12.choices"/>
	</ItemDef>
	<ItemDef OID="pos_urg13" Name="pos_urg13" DataType="text" Length="1" redcap:Variable="pos_urg13" redcap:FieldType="radio" redcap:MatrixGroupName="impulsivity_positive_urgency">
		<Question><TranslatedText>When I am very happy, I feel like it is ok to give in to cravings or overindulge.</TranslatedText></Question>
		<CodeListRef CodeListOID="pos_urg13.choices"/>
	</ItemDef>
	<ItemDef OID="pos_urg14" Name="pos_urg14" DataType="text" Length="1" redcap:Variable="pos_urg14" redcap:FieldType="radio" redcap:MatrixGroupName="impulsivity_positive_urgency">
		<Question><TranslatedText>I am surprised at the things I do while in a great mood.</TranslatedText></Question>
		<CodeListRef CodeListOID="pos_urg14.choices"/>
	</ItemDef>
	<ItemDef OID="boredom_sus1" Name="boredom_sus1" DataType="text" Length="1" redcap:Variable="boredom_sus1" redcap:FieldType="radio" redcap:SectionHeader="Directions: A number of statements are shown below that describe some ways in which people act and think. Please indicate for each statement how much you agree or disagree. If you have not experienced that circumstance, please try to describe how you would act or what you think about that situation. Be sure to indicate your agreement or disagreement for every statement. " redcap:MatrixGroupName="excitement_seeking_boredom_susceptibility">
		<Question><TranslatedText>I prefer friends who are excitingly unpredictable.</TranslatedText></Question>
		<CodeListRef CodeListOID="boredom_sus1.choices"/>
	</ItemDef>
	<ItemDef OID="boredom_sus2" Name="boredom_sus2" DataType="text" Length="1" redcap:Variable="boredom_sus2" redcap:FieldType="radio" redcap:MatrixGroupName="excitement_seeking_boredom_susceptibility">
		<Question><TranslatedText>I get restless if I have to stay around home for any length of time.</TranslatedText></Question>
		<CodeListRef CodeListOID="boredom_sus2.choices"/>
	</ItemDef>
	<ItemDef OID="boredom_sus3" Name="boredom_sus3" DataType="text" Length="1" redcap:Variable="boredom_sus3" redcap:FieldType="radio" redcap:MatrixGroupName="excitement_seeking_boredom_susceptibility">
		<Question><TranslatedText>I enjoy spending time in the familiar surroundings of my home or apartment.</TranslatedText></Question>
		<CodeListRef CodeListOID="boredom_sus3.choices"/>
	</ItemDef>
	<ItemDef OID="boredom_sus4" Name="boredom_sus4" DataType="text" Length="1" redcap:Variable="boredom_sus4" redcap:FieldType="radio" redcap:MatrixGroupName="excitement_seeking_boredom_susceptibility">
		<Question><TranslatedText>I am polite and attentive to someone even if I do not find their conversation interesting.</TranslatedText></Question>
		<CodeListRef CodeListOID="boredom_sus4.choices"/>
	</ItemDef>
	<ItemDef OID="boredom_sus5" Name="boredom_sus5" DataType="text" Length="1" redcap:Variable="boredom_sus5" redcap:FieldType="radio" redcap:MatrixGroupName="excitement_seeking_boredom_susceptibility">
		<Question><TranslatedText>I have a reserved and cautious attitude toward life.</TranslatedText></Question>
		<CodeListRef CodeListOID="boredom_sus5.choices"/>
	</ItemDef>
	<ItemDef OID="boredom_sus6" Name="boredom_sus6" DataType="text" Length="1" redcap:Variable="boredom_sus6" redcap:FieldType="radio" redcap:MatrixGroupName="excitement_seeking_boredom_susceptibility">
		<Question><TranslatedText>My thinking is usually cautious and sensible.</TranslatedText></Question>
		<CodeListRef CodeListOID="boredom_sus6.choices"/>
	</ItemDef>
	<ItemDef OID="boredom_sus7" Name="boredom_sus7" DataType="text" Length="1" redcap:Variable="boredom_sus7" redcap:FieldType="radio" redcap:MatrixGroupName="excitement_seeking_boredom_susceptibility">
		<Question><TranslatedText>I don&#039;t like to start a project until I know exactly how to proceed.</TranslatedText></Question>
		<CodeListRef CodeListOID="boredom_sus7.choices"/>
	</ItemDef>
	<ItemDef OID="boredom_sus8" Name="boredom_sus8" DataType="text" Length="1" redcap:Variable="boredom_sus8" redcap:FieldType="radio" redcap:MatrixGroupName="excitement_seeking_boredom_susceptibility">
		<Question><TranslatedText>I tend to value and follow a rational and moderate approach to things.</TranslatedText></Question>
		<CodeListRef CodeListOID="boredom_sus8.choices"/>
	</ItemDef>
	<ItemDef OID="boredom_sus9" Name="boredom_sus9" DataType="text" Length="1" redcap:Variable="boredom_sus9" redcap:FieldType="radio" redcap:MatrixGroupName="excitement_seeking_boredom_susceptibility">
		<Question><TranslatedText>I usually make up my mind through careful reasoning.</TranslatedText></Question>
		<CodeListRef CodeListOID="boredom_sus9.choices"/>
	</ItemDef>
	<ItemDef OID="boredom_sus10" Name="boredom_sus10" DataType="text" Length="1" redcap:Variable="boredom_sus10" redcap:FieldType="radio" redcap:MatrixGroupName="excitement_seeking_boredom_susceptibility">
		<Question><TranslatedText>Before I get into a new situation I like to find out what to expect from it.</TranslatedText></Question>
		<CodeListRef CodeListOID="boredom_sus10.choices"/>
	</ItemDef>
	<ItemDef OID="disinhibition1" Name="disinhibition1" DataType="text" Length="1" redcap:Variable="disinhibition1" redcap:FieldType="radio" redcap:SectionHeader="Below are a number of statements that describe ways in which people act and think. For each statement, please indicate how much you agree or disagree with the statement. Be sure to indicate your agreement or disagreement for every statement below." redcap:MatrixGroupName="excitement_seeking_disinhibition">
		<Question><TranslatedText>I&#039;ll try anything once.</TranslatedText></Question>
		<CodeListRef CodeListOID="disinhibition1.choices"/>
	</ItemDef>
	<ItemDef OID="disinhibition2" Name="disinhibition2" DataType="text" Length="1" redcap:Variable="disinhibition2" redcap:FieldType="radio" redcap:MatrixGroupName="excitement_seeking_disinhibition">
		<Question><TranslatedText>I like &#039;wild&#039; uninhibited parties.</TranslatedText></Question>
		<CodeListRef CodeListOID="disinhibition2.choices"/>
	</ItemDef>
	<ItemDef OID="disinhibition3" Name="disinhibition3" DataType="text" Length="1" redcap:Variable="disinhibition3" redcap:FieldType="radio" redcap:MatrixGroupName="excitement_seeking_disinhibition">
		<Question><TranslatedText>I like to let myself go and do impulsive things just for fun.</TranslatedText></Question>
		<CodeListRef CodeListOID="disinhibition3.choices"/>
	</ItemDef>
	<ItemDef OID="disinhibition4" Name="disinhibition4" DataType="text" Length="1" redcap:Variable="disinhibition4" redcap:FieldType="radio" redcap:MatrixGroupName="excitement_seeking_disinhibition">
		<Question><TranslatedText>I go to parties to meet exciting and stimulating people.</TranslatedText></Question>
		<CodeListRef CodeListOID="disinhibition4.choices"/>
	</ItemDef>
	<ItemDef OID="disinhibition5" Name="disinhibition5" DataType="text" Length="1" redcap:Variable="disinhibition5" redcap:FieldType="radio" redcap:MatrixGroupName="excitement_seeking_disinhibition">
		<Question><TranslatedText>I do not try to restrain my urges to have exciting experiences.</TranslatedText></Question>
		<CodeListRef CodeListOID="disinhibition5.choices"/>
	</ItemDef>
	<ItemDef OID="disinhibition6" Name="disinhibition6" DataType="text" Length="1" redcap:Variable="disinhibition6" redcap:FieldType="radio" redcap:MatrixGroupName="excitement_seeking_disinhibition">
		<Question><TranslatedText>I prefer quiet parties where one can have good conversation.</TranslatedText></Question>
		<CodeListRef CodeListOID="disinhibition6.choices"/>
	</ItemDef>
	<ItemDef OID="disinhibition7" Name="disinhibition7" DataType="text" Length="1" redcap:Variable="disinhibition7" redcap:FieldType="radio" redcap:MatrixGroupName="excitement_seeking_disinhibition">
		<Question><TranslatedText>I am not interested in having new experiences just for the sake of experiencing new sensations.</TranslatedText></Question>
		<CodeListRef CodeListOID="disinhibition7.choices"/>
	</ItemDef>
	<ItemDef OID="disinhibition8" Name="disinhibition8" DataType="text" Length="1" redcap:Variable="disinhibition8" redcap:FieldType="radio" redcap:MatrixGroupName="excitement_seeking_disinhibition">
		<Question><TranslatedText>I enjoy quiet, melodic popular or classical music.</TranslatedText></Question>
		<CodeListRef CodeListOID="disinhibition8.choices"/>
	</ItemDef>
	<ItemDef OID="disinhibition9" Name="disinhibition9" DataType="text" Length="1" redcap:Variable="disinhibition9" redcap:FieldType="radio" redcap:MatrixGroupName="excitement_seeking_disinhibition">
		<Question><TranslatedText>One should not go too far in physical intimacy until one gets to know the other person.</TranslatedText></Question>
		<CodeListRef CodeListOID="disinhibition9.choices"/>
	</ItemDef>
	<ItemDef OID="disinhibition10" Name="disinhibition10" DataType="text" Length="1" redcap:Variable="disinhibition10" redcap:FieldType="radio" redcap:MatrixGroupName="excitement_seeking_disinhibition">
		<Question><TranslatedText>One of my goals in life is to experience intense and pleasurable sensations.</TranslatedText></Question>
		<CodeListRef CodeListOID="disinhibition10.choices"/>
	</ItemDef>
	<ItemDef OID="thrill1" Name="thrill1" DataType="text" Length="1" redcap:Variable="thrill1" redcap:FieldType="radio" redcap:SectionHeader="Directions: A number of statements are shown below that describe some ways in which people act and think. Please indicate for each statement how much you agree or disagree. If you have not experienced that circumstance, please try to describe how you would act or what you think about that situation. Be sure to indicate your agreement or disagreement for every statement. " redcap:MatrixGroupName="risk_taking_thrill_adventure_seeking">
		<Question><TranslatedText>I often wish I could be a mountain climber.</TranslatedText></Question>
		<CodeListRef CodeListOID="thrill1.choices"/>
	</ItemDef>
	<ItemDef OID="thrill2" Name="thrill2" DataType="text" Length="1" redcap:Variable="thrill2" redcap:FieldType="radio" redcap:MatrixGroupName="risk_taking_thrill_adventure_seeking">
		<Question><TranslatedText>I sometimes like to do things that are a little frightening.</TranslatedText></Question>
		<CodeListRef CodeListOID="thrill2.choices"/>
	</ItemDef>
	<ItemDef OID="thrill3" Name="thrill3" DataType="text" Length="1" redcap:Variable="thrill3" redcap:FieldType="radio" redcap:MatrixGroupName="risk_taking_thrill_adventure_seeking">
		<Question><TranslatedText>I would like to take up the sport of water skiing.</TranslatedText></Question>
		<CodeListRef CodeListOID="thrill3.choices"/>
	</ItemDef>
	<ItemDef OID="thrill4" Name="thrill4" DataType="text" Length="1" redcap:Variable="thrill4" redcap:FieldType="radio" redcap:MatrixGroupName="risk_taking_thrill_adventure_seeking">
		<Question><TranslatedText>I would like to try surfboard riding.</TranslatedText></Question>
		<CodeListRef CodeListOID="thrill4.choices"/>
	</ItemDef>
	<ItemDef OID="thrill5" Name="thrill5" DataType="text" Length="1" redcap:Variable="thrill5" redcap:FieldType="radio" redcap:MatrixGroupName="risk_taking_thrill_adventure_seeking">
		<Question><TranslatedText>I would like to learn to fly an airplane.</TranslatedText></Question>
		<CodeListRef CodeListOID="thrill5.choices"/>
	</ItemDef>
	<ItemDef OID="thrill6" Name="thrill6" DataType="text" Length="1" redcap:Variable="thrill6" redcap:FieldType="radio" redcap:MatrixGroupName="risk_taking_thrill_adventure_seeking">
		<Question><TranslatedText>I would like to go scuba diving.</TranslatedText></Question>
		<CodeListRef CodeListOID="thrill6.choices"/>
	</ItemDef>
	<ItemDef OID="thrill7" Name="thrill7" DataType="text" Length="1" redcap:Variable="thrill7" redcap:FieldType="radio" redcap:MatrixGroupName="risk_taking_thrill_adventure_seeking">
		<Question><TranslatedText>I would like to try parachute jumping.</TranslatedText></Question>
		<CodeListRef CodeListOID="thrill7.choices"/>
	</ItemDef>
	<ItemDef OID="thrill8" Name="thrill8" DataType="text" Length="1" redcap:Variable="thrill8" redcap:FieldType="radio" redcap:MatrixGroupName="risk_taking_thrill_adventure_seeking">
		<Question><TranslatedText>I like to dive off the high board.</TranslatedText></Question>
		<CodeListRef CodeListOID="thrill8.choices"/>
	</ItemDef>
	<ItemDef OID="thrill9" Name="thrill9" DataType="text" Length="1" redcap:Variable="thrill9" redcap:FieldType="radio" redcap:MatrixGroupName="risk_taking_thrill_adventure_seeking">
		<Question><TranslatedText>I would like to sail a long distance in a small but seaworthy sailing craft.</TranslatedText></Question>
		<CodeListRef CodeListOID="thrill9.choices"/>
	</ItemDef>
	<ItemDef OID="thrill10" Name="thrill10" DataType="text" Length="1" redcap:Variable="thrill10" redcap:FieldType="radio" redcap:MatrixGroupName="risk_taking_thrill_adventure_seeking">
		<Question><TranslatedText>I think I would enjoy the sensations of skiing very fast down a high mountain slope.</TranslatedText></Question>
		<CodeListRef CodeListOID="thrill10.choices"/>
	</ItemDef>
	<ItemDef OID="stress_scale1" Name="stress_scale1" DataType="text" Length="1" redcap:Variable="stress_scale1" redcap:FieldType="radio" redcap:SectionHeader="The questions in this scale ask you about your feelings and thoughts during the last month. In each case, you will be asked to indicate how often you felt or thought a certain way:" redcap:MatrixGroupName="perceived_stress_scale">
		<Question><TranslatedText>In the last month, how often have you been upset because of something that happened unexpectedly?</TranslatedText></Question>
		<CodeListRef CodeListOID="stress_scale1.choices"/>
	</ItemDef>
	<ItemDef OID="stress_scale2" Name="stress_scale2" DataType="text" Length="1" redcap:Variable="stress_scale2" redcap:FieldType="radio" redcap:MatrixGroupName="perceived_stress_scale">
		<Question><TranslatedText>In the last month, how often have you felt that you were unable to control the important things in your life?</TranslatedText></Question>
		<CodeListRef CodeListOID="stress_scale2.choices"/>
	</ItemDef>
	<ItemDef OID="stress_scale3" Name="stress_scale3" DataType="text" Length="1" redcap:Variable="stress_scale3" redcap:FieldType="radio" redcap:MatrixGroupName="perceived_stress_scale">
		<Question><TranslatedText>In the last month, how often have you felt nervous and &quot;stressed&quot;?</TranslatedText></Question>
		<CodeListRef CodeListOID="stress_scale3.choices"/>
	</ItemDef>
	<ItemDef OID="stress_scale4" Name="stress_scale4" DataType="text" Length="1" redcap:Variable="stress_scale4" redcap:FieldType="radio" redcap:MatrixGroupName="perceived_stress_scale">
		<Question><TranslatedText>In the last month, how often have you felt confident about your ability to handle your personal problems?</TranslatedText></Question>
		<CodeListRef CodeListOID="stress_scale4.choices"/>
	</ItemDef>
	<ItemDef OID="stress_scale5" Name="stress_scale5" DataType="text" Length="1" redcap:Variable="stress_scale5" redcap:FieldType="radio" redcap:MatrixGroupName="perceived_stress_scale">
		<Question><TranslatedText>In the last month, how often have you felt that things were going your way?</TranslatedText></Question>
		<CodeListRef CodeListOID="stress_scale5.choices"/>
	</ItemDef>
	<ItemDef OID="stress_scale6" Name="stress_scale6" DataType="text" Length="1" redcap:Variable="stress_scale6" redcap:FieldType="radio" redcap:MatrixGroupName="perceived_stress_scale">
		<Question><TranslatedText>In the last month, how often have you found that you could not cope with all the things that you had to do?</TranslatedText></Question>
		<CodeListRef CodeListOID="stress_scale6.choices"/>
	</ItemDef>
	<ItemDef OID="stress_scale7" Name="stress_scale7" DataType="text" Length="1" redcap:Variable="stress_scale7" redcap:FieldType="radio" redcap:MatrixGroupName="perceived_stress_scale">
		<Question><TranslatedText>In the last month, how often have you been able to control irritations in your life?</TranslatedText></Question>
		<CodeListRef CodeListOID="stress_scale7.choices"/>
	</ItemDef>
	<ItemDef OID="stress_scale8" Name="stress_scale8" DataType="text" Length="1" redcap:Variable="stress_scale8" redcap:FieldType="radio" redcap:MatrixGroupName="perceived_stress_scale">
		<Question><TranslatedText>In the last month, how often have you felt that you were on top of things?</TranslatedText></Question>
		<CodeListRef CodeListOID="stress_scale8.choices"/>
	</ItemDef>
	<ItemDef OID="stress_scale9" Name="stress_scale9" DataType="text" Length="1" redcap:Variable="stress_scale9" redcap:FieldType="radio" redcap:MatrixGroupName="perceived_stress_scale">
		<Question><TranslatedText>In the last month, how often have you been angered because of things that were outside of your control?</TranslatedText></Question>
		<CodeListRef CodeListOID="stress_scale9.choices"/>
	</ItemDef>
	<ItemDef OID="stress_scale10" Name="stress_scale10" DataType="text" Length="1" redcap:Variable="stress_scale10" redcap:FieldType="radio" redcap:MatrixGroupName="perceived_stress_scale">
		<Question><TranslatedText>In the last month, how often have you felt difficulties were piling up so high that you could not overcome them?</TranslatedText></Question>
		<CodeListRef CodeListOID="stress_scale10.choices"/>
	</ItemDef>
	<ItemDef OID="personality_scales_complete" Name="personality_scales_complete" DataType="text" Length="1" redcap:Variable="personality_scales_complete" redcap:FieldType="select" redcap:SectionHeader="Form Status">
		<Question><TranslatedText>Complete?</TranslatedText></Question>
		<CodeListRef CodeListOID="personality_scales_complete.choices"/>
	</ItemDef>
	<ItemDef OID="past_month_physical_dist" Name="past_month_physical_dist" DataType="integer" Length="999" redcap:Variable="past_month_physical_dist" redcap:FieldType="slider" redcap:SliderLabels="Never | Neither | Almost Always" redcap:SectionHeader="&lt;div class=&quot;rich-text-field-label&quot;&gt;&lt;h3 style=&quot;text-align: center;&quot;&gt;LAST SECTION&lt;/h3&gt; &lt;h5 style=&quot;text-align: center;&quot;&gt;Past Behavior&lt;/h5&gt;&lt;/div&gt;" redcap:CustomAlignment="RH">
		<Question><TranslatedText>In the past month, how often did you maintain physical distance of at least 6 feet from crowds and strangers to reduce the spread of COVID-19?</TranslatedText></Question>
	</ItemDef>
	<ItemDef OID="past_week_physical_dist" Name="past_week_physical_dist" DataType="integer" Length="999" redcap:Variable="past_week_physical_dist" redcap:FieldType="slider" redcap:SliderLabels="False | Neither | True" redcap:CustomAlignment="RH">
		<Question><TranslatedText>In the past week, I have maintained physical distance of at least 6 feet from crowds and strangers to reduce the spread of COVID-19?</TranslatedText></Question>
	</ItemDef>
	<ItemDef OID="plan_physical_dist" Name="plan_physical_dist" DataType="integer" Length="999" redcap:Variable="plan_physical_dist" redcap:FieldType="slider" redcap:SliderLabels="Unlikely | Neither | Likely" redcap:SectionHeader="&lt;div class=&quot;rich-text-field-label&quot;&gt;&lt;h5 style=&quot;text-align: center;&quot;&gt;Intention&lt;/h5&gt;&lt;/div&gt;" redcap:CustomAlignment="RH">
		<Question><TranslatedText>I plan to maintain physical distance of at least 6 feet from crowds and strangers to reduce the spread of COVID-19.</TranslatedText></Question>
	</ItemDef>
	<ItemDef OID="intend_physical_dist" Name="intend_physical_dist" DataType="integer" Length="999" redcap:Variable="intend_physical_dist" redcap:FieldType="slider" redcap:SliderLabels="Definitely do not | Neither | Definitely" redcap:CustomAlignment="RH">
		<Question><TranslatedText>I ___________ intend to maintain physical distance of at least 6 feet from crowds and strangers to reduce the spread of COVID-19.</TranslatedText></Question>
	</ItemDef>
	<ItemDef OID="likelihood_physical_dist" Name="likelihood_physical_dist" DataType="integer" Length="999" redcap:Variable="likelihood_physical_dist" redcap:FieldType="slider" redcap:SliderLabels="Unlikely | Neither | Likely" redcap:CustomAlignment="RH">
		<Question><TranslatedText>How likely are you to maintain physical distance of at least 6 feet from crowds and strangers to reduce the spread of COVID-19?</TranslatedText></Question>
	</ItemDef>
	<ItemDef OID="physical_dist_beneficial" Name="physical_dist_beneficial" DataType="integer" Length="999" redcap:Variable="physical_dist_beneficial" redcap:FieldType="slider" redcap:SliderLabels="Harmful | Neither | Beneficial" redcap:SectionHeader="&lt;div class=&quot;rich-text-field-label&quot;&gt;&lt;h5 style=&quot;text-align: center;&quot;&gt;Attitude Towards The Act&lt;/h5&gt;&lt;/div&gt;" redcap:CustomAlignment="RH">
		<Question><TranslatedText>Maintaining physical distance of at least 6 feet from crowds and strangers to reduce the spread of COVID-19 would be: </TranslatedText></Question>
	</ItemDef>
	<ItemDef OID="physical_dist_wise" Name="physical_dist_wise" DataType="integer" Length="999" redcap:Variable="physical_dist_wise" redcap:FieldType="slider" redcap:SliderLabels="Foolish | Neither | Wise" redcap:CustomAlignment="RH">
		<Question><TranslatedText>Maintaining physical distance of at least 6 feet from crowds and strangers to reduce the spread of COVID-19 would be:</TranslatedText></Question>
	</ItemDef>
	<ItemDef OID="physical_dist_good" Name="physical_dist_good" DataType="integer" Length="999" redcap:Variable="physical_dist_good" redcap:FieldType="slider" redcap:SliderLabels="Bad | Neither | Good" redcap:CustomAlignment="RH">
		<Question><TranslatedText>Maintaining physical distance of at least 6 feet from crowds and strangers to reduce the spread of COVID-19 would be:</TranslatedText></Question>
	</ItemDef>
	<ItemDef OID="physical_dist_pleasant" Name="physical_dist_pleasant" DataType="integer" Length="999" redcap:Variable="physical_dist_pleasant" redcap:FieldType="slider" redcap:SliderLabels="Unpleasant | Neither | Pleasant" redcap:CustomAlignment="RH">
		<Question><TranslatedText>Maintaining physical distance of at least 6 feet from crowds and strangers to reduce the spread of COVID-19 would be:</TranslatedText></Question>
	</ItemDef>
	<ItemDef OID="physical_dist_important_ppl" Name="physical_dist_important_ppl" DataType="integer" Length="999" redcap:Variable="physical_dist_important_ppl" redcap:FieldType="slider" redcap:SliderLabels="Disagree | Neither | Agree" redcap:SectionHeader="&lt;div class=&quot;rich-text-field-label&quot;&gt;&lt;h5 style=&quot;text-align: center;&quot;&gt;Perceived Norm&lt;/h5&gt;&lt;/div&gt;" redcap:CustomAlignment="RH">
		<Question><TranslatedText>Most people who are important to me think that I should maintain physical distance of at least 6 feet from crowds and strangers to reduce the spread of COVID-19?</TranslatedText></Question>
	</ItemDef>
	<ItemDef OID="physical_dist_appr" Name="physical_dist_appr" DataType="integer" Length="999" redcap:Variable="physical_dist_appr" redcap:FieldType="slider" redcap:SliderLabels="Disagree | Neither | Agree" redcap:CustomAlignment="RH">
		<Question><TranslatedText>Most people whose opinions I value think that it is appropriate to maintain physical distance of at least 6 feet to reduce the spread of COVID-19?</TranslatedText></Question>
	</ItemDef>
	<ItemDef OID="physical_dist_number" Name="physical_dist_number" DataType="integer" Length="999" redcap:Variable="physical_dist_number" redcap:FieldType="slider" redcap:SliderLabels="None | Neither | Almost all" redcap:CustomAlignment="RH">
		<Question><TranslatedText>How many people similar to you will maintain physical distance of at least 6 feet apart from crowds and strangers to reduce the spread of COVID-19?</TranslatedText></Question>
	</ItemDef>
	<ItemDef OID="physical_dist_others" Name="physical_dist_others" DataType="integer" Length="999" redcap:Variable="physical_dist_others" redcap:FieldType="slider" redcap:SliderLabels="Disagree | Neither | Agree" redcap:CustomAlignment="RH">
		<Question><TranslatedText>Most people like me will maintain physical distance of at least 6 feet apart from crowds and strangers to reduce the spread of COVID-19.</TranslatedText></Question>
	</ItemDef>
	<ItemDef OID="physical_dist_uptome" Name="physical_dist_uptome" DataType="integer" Length="999" redcap:Variable="physical_dist_uptome" redcap:FieldType="slider" redcap:SliderLabels="Not up to me | Neither | Up to me" redcap:SectionHeader="&lt;div class=&quot;rich-text-field-label&quot;&gt;&lt;h5 style=&quot;text-align: center;&quot;&gt;Perceived Behavioral Control&lt;/h5&gt;&lt;/div&gt;" redcap:CustomAlignment="RH">
		<Question><TranslatedText>Maintaining physical distance of at least 6 feet from crowds and strangers to reduce the spread of COVID-19 is...</TranslatedText></Question>
	</ItemDef>
	<ItemDef OID="physical_dist_cmplt_cntrl" Name="physical_dist_cmplt_cntrl" DataType="integer" Length="999" redcap:Variable="physical_dist_cmplt_cntrl" redcap:FieldType="slider" redcap:SliderLabels="Disagree | Neither | Agree" redcap:CustomAlignment="RH">
		<Question><TranslatedText>I have complete control over maintaining physical distance of at least 6 feet from crowds and strangers to reduce the spread of COVID-19.</TranslatedText></Question>
	</ItemDef>
	<ItemDef OID="physical_dist_cnfdnce" Name="physical_dist_cnfdnce" DataType="integer" Length="999" redcap:Variable="physical_dist_cnfdnce" redcap:FieldType="slider" redcap:SliderLabels="Not at all confident | Neither | Very Confident" redcap:CustomAlignment="RH">
		<Question><TranslatedText>How confident are you in maintaining physical distance of at least 6 feet from crowds and strangers to reduce the spread of COVID-19?</TranslatedText></Question>
	</ItemDef>
	<ItemDef OID="physical_dist_ability" Name="physical_dist_ability" DataType="integer" Length="999" redcap:Variable="physical_dist_ability" redcap:FieldType="slider" redcap:SliderLabels="Very unsure | Neither | Very sure" redcap:CustomAlignment="RH">
		<Question><TranslatedText>I believe that I have the ability to maintain physical distance of at least 6 feet from crowds and strangers to reduce the spread of COVID-19?</TranslatedText></Question>
	</ItemDef>
	<ItemDef OID="physical_distancing_complete" Name="physical_distancing_complete" DataType="text" Length="1" redcap:Variable="physical_distancing_complete" redcap:FieldType="select" redcap:SectionHeader="Form Status">
		<Question><TranslatedText>Complete?</TranslatedText></Question>
		<CodeListRef CodeListOID="physical_distancing_complete.choices"/>
	</ItemDef>
	<ItemDef OID="meeting_confirm" Name="meeting_confirm" DataType="text" Length="1" redcap:Variable="meeting_confirm" redcap:FieldType="radio">
		<Question><TranslatedText>Thank you for completing the survey. 
Please remember that the appointment for your antibody test is on [meet_time_1]. Your Study ID is [study_id]. Please save and bring it to your lab visit. Please do not come for your visit if you are experiencing COVID-19 symptoms, if you have received a positive COVID-19 test in the last two weeks, or if you have been directed to isolate or quarantine. If any of those events occur, please contact Sina Kianersi (skianers@iu.edu) to reschedule your visit. We have also emailed you this information.</TranslatedText><redcap:FormattedTranslatedText>&lt;div class=&quot;rich-text-field-label&quot;&gt;&lt;p&gt;&lt;span style=&quot;font-weight: normal;&quot;&gt;Thank you for completing the survey. &lt;/span&gt;&lt;br /&gt;&lt;span style=&quot;font-weight: normal;&quot;&gt;Please remember that the appointment for your antibody test is on&lt;/span&gt; [meet_time_1]&lt;span style=&quot;font-weight: normal;&quot;&gt;.&lt;/span&gt;&lt;/p&gt; &lt;p&gt;&lt;span style=&quot;font-weight: normal;&quot;&gt;Your Study ID is &lt;/span&gt;[study_id]&lt;span style=&quot;font-weight: normal;&quot;&gt;. Please save and bring it to your lab visit.&lt;/span&gt;&lt;/p&gt; &lt;p&gt;&lt;span style=&quot;font-weight: normal;&quot;&gt;Please do not come for your visit if you are experiencing COVID-19 symptoms, if you have received a positive COVID-19 test in the last two weeks, or if you have been directed to isolate or quarantine. If any of those events occur, please contact Sina Kianersi (&lt;a href=&quot;mailto:skianers@iu.edu&quot;&gt;skianers@iu.edu&lt;/a&gt;) to reschedule your visit.&lt;/span&gt;&lt;/p&gt; &lt;p&gt;&lt;span style=&quot;font-weight: normal;&quot;&gt;We have also emailed you this information.&lt;/span&gt;&lt;/p&gt;&lt;/div&gt;</redcap:FormattedTranslatedText></Question>
		<CodeListRef CodeListOID="meeting_confirm.choices"/>
	</ItemDef>
	<ItemDef OID="reminder_complete" Name="reminder_complete" DataType="text" Length="1" redcap:Variable="reminder_complete" redcap:FieldType="select" redcap:SectionHeader="Form Status">
		<Question><TranslatedText>Complete?</TranslatedText></Question>
		<CodeListRef CodeListOID="reminder_complete.choices"/>
	</ItemDef>
	<ItemDef OID="record_id2" Name="record_id2" DataType="text" Length="999" redcap:Variable="record_id2" redcap:FieldType="text" redcap:FieldAnnotation="@HIDDEN @READONLY">
		<Question><TranslatedText>recordID</TranslatedText></Question>
	</ItemDef>
	<ItemDef OID="field_worker" Name="field_worker" DataType="text" Length="999" redcap:Variable="field_worker" redcap:FieldType="text" redcap:FieldAnnotation="@HIDDEN @READONLY @USERNAME">
		<Question><TranslatedText></TranslatedText></Question>
	</ItemDef>
	<ItemDef OID="lab_visit_time" Name="lab_visit_time" DataType="text" Length="999" redcap:Variable="lab_visit_time" redcap:FieldType="text" redcap:FieldAnnotation="@READONLY @HIDDEN @NOW">
		<Question><TranslatedText></TranslatedText></Question>
	</ItemDef>
	<ItemDef OID="text22" Name="text22" DataType="text" Length="999" redcap:Variable="text22" redcap:FieldType="descriptive">
		<Question><TranslatedText>
 Please enter the SARS-CoV-2 Antibody Test Results below: 
   </TranslatedText><redcap:FormattedTranslatedText>&lt;div class=&quot;rich-text-field-label&quot;&gt;&lt;div style=&quot;color: white; text-align: center; background-color: blue;&quot;&gt;&lt;br /&gt; &lt;h5&gt;Please enter the &lt;span style=&quot;text-decoration: underline;&quot;&gt;SARS-CoV-2 Antibody Test Results&lt;/span&gt; below:&lt;/h5&gt; &lt;br /&gt; &lt;h6&gt; &lt;/h6&gt; &lt;/div&gt;&lt;/div&gt;</redcap:FormattedTranslatedText></Question>
	</ItemDef>
	<ItemDef OID="igg" Name="igg" DataType="text" Length="1" redcap:Variable="igg" redcap:FieldType="radio">
		<Question><TranslatedText>  IgG 
Note: Positive if line is present</TranslatedText><redcap:FormattedTranslatedText>&lt;div class=&quot;rich-text-field-label&quot;&gt;&lt;h5&gt; &lt;/h5&gt; &lt;h5&gt;IgG&lt;/h5&gt; &lt;p&gt;&lt;br /&gt;&lt;span style=&quot;font-weight: normal;&quot;&gt;Note: Positive if line is present&lt;/span&gt;&lt;/p&gt;&lt;/div&gt;</redcap:FormattedTranslatedText></Question>
		<CodeListRef CodeListOID="igg.choices"/>
	</ItemDef>
	<ItemDef OID="igm" Name="igm" DataType="text" Length="1" redcap:Variable="igm" redcap:FieldType="radio">
		<Question><TranslatedText>  IgM 
Note: Positive if line is present</TranslatedText><redcap:FormattedTranslatedText>&lt;div class=&quot;rich-text-field-label&quot;&gt;&lt;h5&gt; &lt;/h5&gt; &lt;h5&gt;IgM&lt;/h5&gt; &lt;p&gt;&lt;br /&gt;&lt;span style=&quot;font-weight: normal;&quot;&gt;Note: Positive if line is present&lt;/span&gt;&lt;/p&gt;&lt;/div&gt;</redcap:FormattedTranslatedText></Question>
		<CodeListRef CodeListOID="igm.choices"/>
	</ItemDef>
	<ItemDef OID="test_unreadable" Name="test_unreadable" DataType="text" Length="999" redcap:Variable="test_unreadable" redcap:FieldType="text" redcap:BranchingLogic="[igg] = &#039;2&#039; or [igm] = &#039;2&#039;">
		<Question><TranslatedText>If test cannot be read, please describe the error:</TranslatedText></Question>
	</ItemDef>
	<ItemDef OID="test_result" Name="test_result" DataType="text" Length="1" redcap:Variable="test_result" redcap:FieldType="radio" redcap:RequiredField="y">
		<Question><TranslatedText>To confirm, please indicate the SARS-CoV-2 Antibody Test Results of the participant:</TranslatedText><redcap:FormattedTranslatedText>&lt;div class=&quot;rich-text-field-label&quot;&gt;&lt;p&gt;To confirm, please indicate the &lt;span style=&quot;text-decoration: underline;&quot;&gt;SARS-CoV-2 Antibody Test Results&lt;/span&gt; of the participant:&lt;/p&gt;&lt;/div&gt;</redcap:FormattedTranslatedText></Question>
		<CodeListRef CodeListOID="test_result.choices"/>
	</ItemDef>
	<ItemDef OID="text555" Name="text555" DataType="text" Length="999" redcap:Variable="text555" redcap:FieldType="descriptive">
		<Question><TranslatedText>
 Important: Now please now confirm the Antibody Test Results for Randomization

</TranslatedText><redcap:FormattedTranslatedText>&lt;div style=&quot;color:white; text-align:center; background-color: blue&quot;&gt;
 &lt;h5&gt;Important: Now please now confirm the Antibody Test Results for Randomization&lt;/h5&gt;
&lt;h6&gt;&lt;/h6&gt;
&lt;/div&gt;</redcap:FormattedTranslatedText></Question>
	</ItemDef>
	<ItemDef OID="positive" Name="positive" DataType="text" Length="1" redcap:Variable="positive" redcap:FieldType="radio" redcap:RequiredField="y">
		<Question><TranslatedText>In order to randomize this participant, please again indicate the SARS-CoV-2 Antibody Test Results of the participant:</TranslatedText><redcap:FormattedTranslatedText>&lt;div class=&quot;rich-text-field-label&quot;&gt;&lt;p&gt;In order to randomize this participant, please &lt;em&gt;again &lt;/em&gt;indicate the &lt;span style=&quot;text-decoration: underline;&quot;&gt;SARS-CoV-2 Antibody Test Results&lt;/span&gt; of the participant:&lt;/p&gt;&lt;/div&gt;</redcap:FormattedTranslatedText></Question>
		<CodeListRef CodeListOID="positive.choices"/>
	</ItemDef>
	<ItemDef OID="text4443" Name="text4443" DataType="text" Length="999" redcap:Variable="text4443" redcap:FieldType="descriptive">
		<Question><TranslatedText>
  Please press the randomize button below and follow directions in the popup. 

</TranslatedText><redcap:FormattedTranslatedText>&lt;div style=&quot;color:white; text-align:center; background-color: blue&quot;&gt;
  &lt;h5&gt;Please press the randomize button below and follow directions in the popup. &lt;/h5&gt;
&lt;h6&gt;&lt;/h6&gt;
&lt;/div&gt;</redcap:FormattedTranslatedText></Question>
	</ItemDef>
	<ItemDef OID="group" Name="group" DataType="text" Length="1" redcap:Variable="group" redcap:FieldType="radio">
		<Question><TranslatedText>Group to which the participant has been randomized</TranslatedText></Question>
		<CodeListRef CodeListOID="group.choices"/>
	</ItemDef>
	<ItemDef OID="text667" Name="text667" DataType="text" Length="999" redcap:Variable="text667" redcap:FieldType="descriptive">
		<Question><TranslatedText>
  Please make sure to mark survey as COMPLETE before saving and exiting.

</TranslatedText><redcap:FormattedTranslatedText>&lt;div style=&quot;color:white; text-align:center; background-color: blue&quot;&gt;
  &lt;h5&gt;Please make sure to mark survey as COMPLETE before saving and exiting.&lt;/h5&gt;
&lt;h6&gt;&lt;/h6&gt;
&lt;/div&gt;</redcap:FormattedTranslatedText></Question>
	</ItemDef>
	<ItemDef OID="antibody_test_baseline_complete" Name="antibody_test_baseline_complete" DataType="text" Length="1" redcap:Variable="antibody_test_baseline_complete" redcap:FieldType="select" redcap:SectionHeader="Form Status">
		<Question><TranslatedText>Complete?</TranslatedText></Question>
		<CodeListRef CodeListOID="antibody_test_baseline_complete.choices"/>
	</ItemDef>
	<ItemDef OID="text" Name="text" DataType="text" Length="999" redcap:Variable="text" redcap:FieldType="descriptive">
		<Question><TranslatedText>
Your SARS-CoV-2 Antibody Test Result was: [lab_visit_arm_1][test_result]</TranslatedText><redcap:FormattedTranslatedText>&lt;div class=&quot;rich-text-field-label&quot;&gt;&lt;p&gt;&lt;br /&gt;&lt;span style=&quot;font-weight: normal;&quot;&gt;Your SARS-CoV-2 Antibody Test Result was:&lt;/span&gt;&lt;/p&gt; &lt;p&gt;[lab_visit_arm_1][test_result]&lt;/p&gt;&lt;/div&gt;</redcap:FormattedTranslatedText></Question>
	</ItemDef>
	<ItemDef OID="test_info" Name="test_info" DataType="text" Length="999" redcap:Variable="test_info" redcap:FieldType="descriptive" redcap:InlineImage="1">
		<Question><TranslatedText></TranslatedText><redcap:FormattedTranslatedText>&lt;div class=&quot;rich-text-field-label&quot;&gt;&lt;/div&gt;</redcap:FormattedTranslatedText></Question>
[truncated: 2,752,486 more chars]
